# Supplementary material for: Has urban public service equalization reduced regional differences in economic resilience?
Source: PLoS One. 2024 Aug 26;19(8):e0303236. doi: 10.1371/journal.pone.0303236 (PMC11346925; doi:10.1371/journal.pone.0303236)
Supplement: S1 Data — (XLSX) [file pone.0303236.s001.xlsx]

## Sheet: Sheet2
Trade	2011	2012	2013	2014	2015	2016	2017	2018	2019	2020	RSP	2011	2012	2013	2014	2015	2016	2017	2018	2019	2020	MI	2011	2012	2013	2014	2015	2016	2017	2018	2019	2020	ER	2011	2012	2013	2014	2015	2016	2017	2018	2019	2020	PS	2011	2012	2013	2014	2015
Beijing	2.51609e+08	2.57619e+08	2.6627e+08	2.55258e+08	1.98948e+08	187512129	218758320	2.72902e+08	286635000	232159140	Beijing	0.00282652	0.00245488	0.00160918	0.00110799	0.000146312	0.000212855	0.000793197	0.00160179	0.00366173	0.00837078	Beijing	9.50669	9.97633	10.5396	11.1016	11.5107	11.9533	12.4822	13.0506	13.5235	13.9764	Beijing	0.533982	0.540428	0.512541	0.544697	0.551437	0.54881	0.551552	0.549294	0.536395	0.529677	Beijing	0.19877	0.201413	0.199975	0.202931	0.200445
Tianjin City	6.67782e+07	7.2987e+07	7.96e+07	8.22595e+07	7.12199e+07	68216421	76227822	8.10876e+07	73460300	73406555	Tianjin City	0.0209286	0.0177112	0.0174946	0.020719	0.0172572	0.0130886	0.006716	0.00785315	0.0236638	0.0713059	Tianjin City	10.0867	10.6107	11.0304	11.5727	12.1089	12.7187	13.3221	13.9432	14.4191	14.9765	Tianjin City	0.578993	0.546952	0.51496	0.535667	0.544807	0.538312	0.532745	0.539756	0.55173	0.5326	Tianjin City	0.144381	0.149815	0.146502	0.151993	0.151051
Shijiazhuang City	9.15212e+06	8.17469e+06	8670480	8784204	7.56128e+06	7.71171e+06	8.60922e+06	9155000	11788000	13411471	Shijiazhuang City	0.286249	0.323161	0.34849	0.323396	0.303655	0.27341	0.214758	0.216672	0.278818	0.358789	Shijiazhuang City	9.31885	9.95993	10.0849	10.2281	10.8146	11.1948	11.5234	12.5189	12.598	12.7097	Shijiazhuang City	0.522795	0.545312	0.510331	0.558005	0.544808	0.543177	0.527652	0.557695	0.567579	0.540413	Shijiazhuang City	0.0945589	0.0875791	0.0878986	0.100263	0.09377
Tangshan City	7.01619e+06	6.61676e+06	7.84678e+06	1.02966e+07	8.66551e+06	7.12411e+06	6.69282e+06	6000000	7605000	10210667	Tangshan City	0.0621723	0.063656	0.0746145	0.0860363	0.0908547	0.109282	0.0874408	0.0823611	0.100273	0.12208	Tangshan City	11.0135	11.1938	11.9289	12.1966	12.6279	12.6346	13.1984	13.741	14.4249	14.9267	Tangshan City	0.529467	0.550448	0.5076	0.533752	0.535288	0.541512	0.514017	0.554515	0.542079	0.542237	Tangshan City	0.0783935	0.0764311	0.0825771	0.0866635	0.0897366
Handan City	2.48483e+06	2348250	2.23575e+06	2.19544e+06	1.84675e+06	1.67558e+06	1485000	1453000	1876000	2116951	Handan City	0.165933	0.417896	0.411465	0.433299	0.411403	0.40103	0.278297	0.354303	0.273414	0.210992	Handan City	9.0471	10.0294	10.2577	10.4867	11.3922	11.6229	12.2302	12.964	13.6188	13.8222	Handan City	0.528208	0.552158	0.553145	0.540961	0.53616	0.541824	0.494403	0.556026	0.542675	0.522774	Handan City	0.0741062	0.0704047	0.0710198	0.0746559	0.0721967
Zhangjiakou City	201831	242166	240259	320316	417172	373284	379438	340128	470084	391100	Zhangjiakou City	0.321843	0.221918	0.392887	0.421295	0.405732	0.404245	0.412449	0.432475	0.367229	0.311827	Zhangjiakou City	13.0647	13.9481	14.8959	15.7882	15.8023	16.2177	16.3156	17.0689	17.2976	17.3104	Zhangjiakou City	0.543116	0.547513	0.497958	0.535424	0.542716	0.541079	0.513127	0.552753	0.561994	0.540195	Zhangjiakou City	0.0835641	0.07701	0.0836647	0.0878705	0.0882679
Baoding City	4747218	3.84431e+06	3.20808e+06	3.24954e+06	2771638	2.57057e+06	3.22736e+06	2.87195e+06	3421656	3060413	Baoding City	0.52697	0.507588	0.535841	0.546963	0.433113	0.517188	0.428405	0.394052	0.371573	0.350377	Baoding City	8.27588	8.76794	9.31001	9.77815	10.2844	10.6142	10.7397	11.6334	12.1108	12.5318	Baoding City	0.552136	0.578192	0.502719	0.553032	0.53288	0.546542	0.479927	0.562638	0.549525	0.525975	Baoding City	0.061639	0.0540823	0.0618362	0.0674454	0.0692306
Cangzhou City	1.38735e+06	1.47334e+06	1.59165e+06	1.90673e+06	1.71592e+06	1.90235e+06	2472200	3173000	3711000	3183137	Cangzhou City	0.23472	0.194778	0.185139	0.190639	0.191525	0.177274	0.220148	0.533232	0.32678	0.20026	Cangzhou City	12.7126	13.3571	13.6892	14.521	14.8546	15.2797	15.8405	16.5456	17.3889	18.3711	Cangzhou City	0.544197	0.54715	0.505106	0.543479	0.543299	0.542021	0.507257	0.55747	0.553588	0.541577	Cangzhou City	0.0710649	0.0531777	0.0729307	0.0749683	0.0781936
Qinhuangdao City	2.80893e+06	2785075	2.70829e+06	2.64939e+06	2.86756e+06	2897700	3381900	3530300	3587200	3590552	Qinhuangdao City	0.336973	0.403974	0.463664	0.402344	0.46814	0.56003	0.456791	0.421494	0.475603	0.536658	Qinhuangdao City	10.6255	10.8259	11.0125	11.4319	11.8053	11.9731	12.5446	13.4247	14.2812	15.1227	Qinhuangdao City	0.522068	0.555579	0.509615	0.5386	0.538645	0.542429	0.523187	0.540534	0.537753	0.547787	Qinhuangdao City	0.103965	0.0988837	0.101304	0.0986452	0.115423
Xingtai City	1.40802e+06	1.10469e+06	1.13397e+06	1.27525e+06	1.10492e+06	1.19296e+06	1436000	1470000	1548000	1698289	Xingtai City	0.573094	0.554173	0.59292	0.638701	0.593256	0.53032	0.496361	0.489394	0.507948	0.527206	Xingtai City	7.9235	8.27049	8.32694	8.88101	9.86627	10.4389	10.987	11.5144	12.0561	12.6653	Xingtai City	0.526701	0.578871	0.508956	0.542492	0.540081	0.544224	0.49177	0.561472	0.558523	0.544054	Xingtai City	0.069461	0.0641687	0.0579076	0.0717729	0.0678394
Langfang City	3.41671e+06	3.17519e+06	3653988	3.24954e+06	3.027e+06	3326000	3705000	4625000	3523605	3924196	Langfang City	0.303457	0.312946	0.278832	0.261953	0.241245	0.208319	0.105803	0.166393	0.276129	0.458237	Langfang City	11.9205	11.9473	12.2611	12.5275	13.0436	13.993	14.6906	14.7622	15.1049	15.1075	Langfang City	0.549906	0.54438	0.514234	0.547236	0.541564	0.552079	0.706575	0.355393	0.540018	0.544826	Langfang City	0.0918775	0.0665251	0.10002	0.101726	0.0562517
Chengde City	121597	96212	158431	396450	248765	315929	299705	327561	227650	163367	Chengde City	0.409954	0.393315	0.394539	0.426665	0.461422	0.411678	0.414301	0.451914	0.469005	0.486743	Chengde City	9.25957	9.32782	9.78344	9.88414	10.5104	10.7769	10.8775	11.4333	11.8792	12.4929	Chengde City	0.518732	0.538724	0.535145	0.537975	0.54546	0.542585	0.522279	0.548324	0.547218	0.546459	Chengde City	0.0961332	0.0738491	0.0898928	0.0717289	0.0687594
Hengshui City	1873052	2045250	2.34722e+06	2.25441e+06	1.65675e+06	1.76685e+06	1981000	2153000	2339000	2353981	Hengshui City	0.630452	0.655617	0.552007	0.473884	0.431169	0.411335	0.470325	0.43785	0.650535	0.966531	Hengshui City	8.13009	8.96161	9.62946	9.78524	9.94286	10.5955	11.4142	11.5867	12.3711	12.9388	Hengshui City	0.567533	0.547301	0.50882	0.540224	0.545243	0.538202	0.496038	0.552516	0.540791	0.55398	Hengshui City	0.0579756	0.053866	0.0608858	0.0537031	0.0531272
Taiyuan City	5.51219e+06	5.34935e+06	5.67513e+06	6.55501e+06	6635169	8793832	9152540	10862892	11195625	12114678	Taiyuan City	0.0141966	0.0385401	0.0333725	0.029399	0.0311399	0.0337014	0.0290488	0.0203411	0.0307019	0.0463401	Taiyuan City	9.69826	10.5568	10.874	11.0324	11.177	11.7687	12.476	12.6397	12.8938	13.8057	Taiyuan City	0.518943	0.576679	0.490291	0.564464	0.539647	0.542801	0.546492	0.546798	0.538554	0.544066	Taiyuan City	0.164376	0.150459	0.172183	0.177375	0.178738
Datong City	278523	318118	296128	295911	257635	236305	246386	375600	516589	433450	Datong City	0.0819049	0.0964857	0.110417	0.120609	0.115691	0.148286	0.131625	0.133963	0.110411	0.0909994	Datong City	9.58951	9.64066	10.0355	10.8727	11.5754	12.2059	12.9898	13.2005	13.5138	14.0088	Datong City	0.522717	0.541522	0.514201	0.518379	0.538898	0.542054	0.543182	0.545963	0.537612	0.541329	Datong City	0.105149	0.106676	0.104107	0.106937	0.105483
Yangquan City	215369	153709	132151	120196	127202	85893	83321	70677	103038	150488	Yangquan City	0.0310566	0.0345853	0.0456473	0.0463529	0.0650224	0.0648822	0.0640032	0.0475755	0.0193737	0.00788938	Yangquan City	5.91364	6.53079	7.33347	8.32659	8.412	9.00954	9.04823	9.4921	10.3107	11.2296	Yangquan City	0.541362	0.543249	0.512865	0.54026	0.535683	0.528833	0.546172	0.536929	0.519444	0.549912	Yangquan City	0.106335	0.113989	0.114755	0.118245	0.11184
Changzhi City	503018	725243	653116	419535	97634	51212	52369	74336	122320	88693	Changzhi City	0.110699	0.131265	0.0975088	0.0812848	0.0875177	0.0873239	0.0749858	0.0753685	0.0560197	0.0416381	Changzhi City	8.11449	8.26307	8.51404	9.18964	9.63415	10.206	11.0401	11.8406	12.813	13.3221	Changzhi City	0.533004	0.531256	0.53401	0.537679	0.536504	0.544147	0.547938	0.548114	0.558034	0.548699	Changzhi City	0.0661114	0.0719615	0.0677074	0.0688457	0.0700135
Jincheng City	733177	779575	568876	674387	557080	395070	468340	460464	729042	643192	Jincheng City	0.072748	0.0745226	0.0656296	0.0656921	0.0830264	0.0883363	0.0762752	0.0691643	0.0631566	0.0576707	Jincheng City	8.65802	9.24666	9.83733	10.4023	10.8148	11.493	11.6611	11.6685	12.3405	12.7659	Jincheng City	0.534585	0.530799	0.564211	0.539583	0.542999	0.534518	0.546365	0.545477	0.554275	0.535937	Jincheng City	0.074472	0.0826737	0.0746386	0.0768411	0.0725617
Shuozhou City	90048.6	162149	72448.1	56919.2	36488	52736	53704	55807	80980	112070	Shuozhou City	0.0529309	0.0386399	0.0560605	0.0600944	0.0569572	0.0564786	0.0880851	0.0916654	0.0566123	0.0349635	Shuozhou City	8.71068	9.68954	10.2432	11.2106	11.9592	12.492	13.4804	13.8231	14.3456	14.7214	Shuozhou City	0.542129	0.53826	0.506172	0.537775	0.539585	0.535797	0.542285	0.546473	0.545795	0.540556	Shuozhou City	0.0674765	0.0730012	0.0677371	0.075543	0.0702021
xinzhou	123738	137612	122322	127764	121460	121189	139074	172572	176000	188696	xinzhou	0.245156	0.206923	0.240874	0.231643	0.210237	0.209329	0.228263	0.210897	0.284075	0.382644	xinzhou	9.18419	9.58774	10.4225	11.3651	12.3617	13.0923	13.2869	14.0827	14.1724	14.2281	xinzhou	0.537398	0.538869	0.512697	0.533104	0.538183	0.539207	0.545925	0.542495	0.548841	0.554056	xinzhou	0.0506335	0.0564455	0.0559995	0.0613457	0.0594527
Jinzhong	150593	312254	275009	220914	128360	138825	176086	220473	207016	200152	Jinzhong	0.179303	0.20371	0.227856	0.249396	0.259795	0.258221	0.226404	0.200642	0.24504	0.299261	Jinzhong	11.5063	11.8791	12.704	13.4386	14.282	14.6664	15.1684	15.7252	16.6951	16.843	Jinzhong	0.52037	0.528516	0.517952	0.531842	0.547836	0.541221	0.546543	0.546147	0.560247	0.535489	Jinzhong	0.0593335	0.0626972	0.0627191	0.0625478	0.0625653
Lvliang City	514101	521122	444077	344838	252250	192627	168795	437000	451000	383982	Lvliang City	0.3233	0.171109	0.283392	0.235305	0.176698	0.163793	0.193664	0.19419	0.209806	0.226677	Lvliang City	10.8904	11.1205	11.8102	12.0466	12.2885	12.6737	13.0849	13.4264	13.7402	14.6469	Lvliang City	0.542399	0.580643	0.490284	0.527654	0.537589	0.538864	0.538252	0.549016	0.546838	0.54851	Lvliang City	0.0468334	0.0535829	0.0465401	0.0455845	0.0435241
Linfen City	601954	365235	463536	245399	187849	123956	166700	197900	151000	181541	Linfen City	0.274674	0.197309	0.229831	0.214118	0.164556	0.15858	0.1364	0.140975	0.241067	0.412223	Linfen City	8.2839	9.12803	9.40202	9.69561	9.9267	10.3247	10.3557	11.0581	11.9589	12.4575	Linfen City	0.526556	0.54879	0.500668	0.535335	0.54084	0.540701	0.545659	0.545153	0.550216	0.537991	Linfen City	0.0560244	0.0607348	0.0548174	0.0613503	0.0592591
Hulunbuir City	1.65733e+06	1.38307e+06	1.46965e+06	2.24642e+06	1.86167e+06	1.76154e+06	2059299	1886300	1680000	1503011	Hulunbuir City	0.111222	0.114218	0.104181	0.0950545	0.0860234	0.0967394	0.0256907	0.0237556	0.0297379	0.0372267	Hulunbuir City	7.88632	8.62348	9.01743	9.85029	10.8169	11.7743	11.8323	12.831	13.4301	13.4929	Hulunbuir City	0.521548	0.538489	0.513816	0.540099	0.543139	0.572915	0.498385	0.541132	0.534781	0.52632	Hulunbuir City	0.0736348	0.0881468	0.0858272	0.0869558	0.0787293
Tongliao City	60254.1	65549	129178	264140	270935	276320	248466	258500	234000	334000	Tongliao City	0.293123	0.313626	0.156783	0.163419	0.104962	0.108641	0.0103709	0.0270914	0.689432	17.5449	Tongliao City	9.56833	9.99567	10.3952	11.0742	11.569	12.1825	12.4566	12.71	13.6347	14.2263	Tongliao City	0.524495	0.53223	0.536828	0.543599	0.54644	0.543877	0.523893	0.528319	0.529734	0.532652	Tongliao City	0.0694952	0.0743388	0.0717937	0.0793023	0.0704295
Ulanqab City	67584.9	32660.9	29027.5	28871.2	46090.2	51145.7	166769	118200	356000	303000	Ulanqab City	0.508372	0.581253	0.496848	0.515746	0.514866	0.508587	0.526363	0.590889	0.587971	0.585068	Ulanqab City	12.2452	12.7589	13.6632	13.8599	14.1288	14.2243	14.9479	15.6733	16.0501	16.2177	Ulanqab City	0.516141	0.545537	0.524194	0.537591	0.539026	0.54181	0.548624	0.536255	0.552871	0.537928	Ulanqab City	0.0701029	0.0996685	0.0604223	0.0654169	0.0641578
ordos city	397216	266766	703548	443510	443032	849397	529422	82300	57200	460000	ordos city	0.0527801	0.0361532	0.019364	0.0230644	0.162711	0.0276073	0.0331106	0.0541695	0.137313	0.34807	ordos city	6.62909	7.29566	8.17552	8.56905	9.5338	9.54505	9.55969	10.3696	10.6639	11.4961	ordos city	0.553805	0.553184	0.576919	0.541861	0.55935	0.531772	0.550209	0.534153	0.570945	0.542535	ordos city	0.1273	0.135332	0.152059	0.145079	0.162051
Bayannur City	620264	801688	885628	1.73841e+06	1.6007e+06	1.32182e+06	1.89726e+06	2456000	2759000	1863800	Bayannur City	0.223542	0.267766	0.302184	0.282602	0.255233	0.273402	0.236084	0.333614	0.350355	0.367935	Bayannur City	7.61424	8.05313	8.79909	9.20247	9.43382	9.50257	9.63679	9.80708	10.3862	10.4721	Bayannur City	0.523787	0.546425	0.493852	0.541734	0.541812	0.540611	0.536119	0.572652	0.555809	0.512922	Bayannur City	0.0751457	0.0822077	0.0722257	0.081915	0.0748617
Hohhot City	1.30762e+06	1073933	990020	1.34834e+06	1.29099e+06	869265	1.07961e+06	1167000	1243000	1470000	Hohhot City	0.0543579	0.028569	0.0529108	0.0391248	0.033922	0.026291	0.0335016	0.0214594	0.0796109	0.295343	Hohhot City	11.6192	11.9389	12.8702	13.0796	14.063	14.2031	14.3835	14.8244	14.8932	14.9618	Hohhot City	0.527663	0.542669	0.546648	0.544114	0.542309	0.542631	0.54087	0.557293	0.558009	0.539038	Hohhot City	0.154174	0.129969	0.166686	0.151397	0.172096
Baotou City	1.78854e+06	1.32551e+06	1.30372e+06	1.10878e+06	967271	1.14314e+06	1.34766e+06	1679000	1907000	1574000	Baotou City	0.0143463	0.0153999	0.0253164	0.023998	0.0211107	0.0187978	0.02894	0.0249603	0.0785225	0.247024	Baotou City	8.77692	8.93584	9.74089	10.215	10.4443	11.3231	12.1127	12.3893	12.9796	13.318	Baotou City	0.558128	0.535007	0.524674	0.529001	0.541997	0.537358	0.528915	0.539672	0.540165	0.545733	Baotou City	0.165714	0.144722	0.141377	0.146314	0.147364
Wuhai City	2441.43	29151.1	5561.49	11358	28650.6	59116.5	41186	74000	58000	59000	Wuhai City	0.0203866	0.0240534	0.011338	0.00693782	0.0089809	0.00762143	0.0274656	0.0330797	0.0623202	0.117408	Wuhai City	9.48172	10.2932	11.2171	12.1736	12.3569	13.1328	13.4495	14.1483	14.5097	15.4194	Wuhai City	0.533146	0.535788	0.507213	0.531693	0.534592	0.540545	0.52053	0.539375	0.555697	0.52284	Wuhai City	0.148887	0.143413	0.151588	0.158628	0.199998
Chifeng City	789911	892588	723366	523981	485192	568581	609000	597000	621000	998000	Chifeng City	0.191693	0.195126	0.164692	0.153725	0.153697	0.16163	0.180876	0.245482	0.388793	0.615768	Chifeng City	10.8397	11.8019	12.4988	13.1015	13.7339	13.892	14.1724	14.7528	15.2912	16.0765	Chifeng City	0.523323	0.53959	0.533111	0.535661	0.534599	0.541946	0.53168	0.535325	0.555628	0.536753	Chifeng City	0.0711001	0.0751787	0.0695404	0.0730009	0.0757268
Shenyang City	6.85941e+06	8.04735e+06	8.87405e+06	9.68043e+06	8.74824e+06	7.52666e+06	8.67323e+06	9.89311e+06	1.07355e+07	10281088	Shenyang City	0.101534	0.10017	0.104153	0.109023	0.109068	0.101572	0.089769	0.0862582	0.0765244	0.067889	Shenyang City	11.761	11.7942	11.815	12.3312	13.0079	13.3554	13.4022	13.655	13.9476	14.035	Shenyang City	0.540705	0.532803	0.554182	0.541949	0.535305	0.517213	0.531471	0.542409	0.546436	0.542209	Shenyang City	0.160946	0.16732	0.169605	0.17348	0.170387
Dalian	3.90821e+07	4.04716e+07	4.26233e+07	3.96284e+07	3.42936e+07	3.47821e+07	4.17193e+07	4.77899e+07	4.3656e+07	38541933	Dalian	0.0754539	0.0968614	0.110694	0.0978683	0.110672	0.111094	0.0827727	0.0756042	0.113486	0.170348	Dalian	8.57354	9.5171	9.9281	10.7306	11.6423	11.6981	12.1863	12.8579	13.0739	13.4415	Dalian	0.554526	0.533998	0.540908	0.523266	0.531225	0.533193	0.523489	0.550544	0.546772	0.55468	Dalian	0.148941	0.15353	0.154232	0.161387	0.16213
Anshan City	3.24232e+06	2.59444e+06	3.02228e+06	2.83183e+06	1.76887e+06	1.81335e+06	2756000	2855000	2911600	2860404	Anshan City	0.0224274	0.0541672	0.0630096	0.0716735	0.0878619	0.131637	0.112796	0.0791445	0.191945	0.465516	Anshan City	6.79671	7.73662	8.27997	8.80655	9.0585	9.47844	10.415	10.7244	11.525	11.7955	Anshan City	0.573092	0.543668	0.533575	0.535103	0.525479	0.510961	0.51602	0.522449	0.545345	0.531128	Anshan City	0.106166	0.105569	0.102721	0.106232	0.110642
Fushun City	643639	616195	665151	563964	554085	518092	395794	447502	379956	368000	Fushun City	0.0405061	0.0567897	0.0689055	0.0639543	0.0684756	0.0471736	0.033158	0.0411764	0.0477153	0.0552924	Fushun City	7.12852	7.52698	8.51994	9.36367	9.52526	10.0754	10.8725	11.0492	11.2898	11.3299	Fushun City	0.532622	0.550504	0.518115	0.5266	0.520618	0.524227	0.534426	0.526898	0.53907	0.534409	Fushun City	0.126272	0.13004	0.125473	0.141834	0.138186
Benxi City	2.66332e+06	2582267	2.76402e+06	2.76021e+06	2.08957e+06	1.71361e+06	2.54884e+06	2.49737e+06	1.86537e+06	1797423	Benxi City	0.068194	0.0812748	0.125556	0.121744	3.43013	0.20597	0.11932	0.104274	0.353798	1.20043	Benxi City	9.10401	9.62125	10.4433	11.295	11.605	12.0558	12.8169	12.8748	13.5976	14.1504	Benxi City	0.549441	0.543228	0.532164	0.547526	0.508685	0.502547	0.536643	0.529289	0.554214	0.516552	Benxi City	0.140206	0.14738	0.123092	0.144821	0.125466
Dandong City	2.50468e+06	2.90212e+06	3.16853e+06	2.81875e+06	2.56884e+06	2.64223e+06	2.29981e+06	1.49093e+06	1.54248e+06	1177307	Dandong City	0.253693	0.302567	0.185919	0.271389	0.203929	0.214277	0.342916	0.491581	0.418776	0.356753	Dandong City	9.74854	10.2013	10.4133	11.2476	12.1733	12.3597	12.701	12.8561	13.255	13.906	Dandong City	0.572014	0.53146	0.541588	0.51905	0.521258	0.519922	0.511663	0.523004	0.551365	0.530071	Dandong City	0.0859285	0.0895239	0.0845704	0.0889657	0.106066
Jinzhou City	1.68666e+06	1.91141e+06	2.1706e+06	2.59623e+06	1.51257e+06	1.33245e+06	1.64602e+06	2.33353e+06	2.3558e+06	1422142	Jinzhou City	0.127961	0.118452	0.140207	0.137599	0.157248	0.231762	0.130913	0.183929	0.687115	2.5669	Jinzhou City	10.4639	11.0024	11.2461	11.5579	11.5855	11.6474	12.0914	12.275	13.1542	13.6055	Jinzhou City	0.544485	0.548859	0.525749	0.545447	0.537888	0.52747	0.503743	0.532934	0.541307	0.548269	Jinzhou City	0.111129	0.0990333	0.0949938	0.0993969	0.0979188
Yingkou City	2.80068e+06	3.46681e+06	4.14358e+06	4.21723e+06	4.09949e+06	3.59159e+06	3.71713e+06	4.31629e+06	4.73686e+06	6579857	Yingkou City	0.153496	0.195961	0.210994	0.193902	0.200403	0.241713	0.190456	0.211721	0.466784	1.02912	Yingkou City	12.1064	12.3523	12.5361	12.9723	13.7256	13.808	14.4089	15.0837	16.0445	16.6393	Yingkou City	0.587718	0.541585	0.513507	0.526295	0.521788	0.555426	0.541681	0.527327	0.52982	0.522207	Yingkou City	0.113362	0.119643	0.116441	0.100639	0.100046
Fuxin City	129079	179275	206489	222271	208134	152995	191515	232681	204685	311127	Fuxin City	0.404587	0.375694	0.365727	0.303591	0.403154	0.364855	0.351271	0.79176	0.534957	0.361447	Fuxin City	10.2475	10.8893	11.8588	12.1103	12.955	13.2401	14.1803	14.4036	14.9416	15.3282	Fuxin City	0.544993	0.553172	0.514928	0.528475	0.521713	0.493941	0.544571	0.553835	0.527539	0.532468	Fuxin City	0.0880742	0.0927387	0.0885235	0.0930241	0.096479
Liaoyang City	495900	575814	569379	621682	698465	697137	536499	484579	372409	362785	Liaoyang City	0.0634929	0.0766295	0.0772045	0.0795901	0.0779578	0.11418	0.0298952	0.0346515	0.0433388	0.0542042	Liaoyang City	12.7582	13.2257	13.8959	14.4021	15.218	15.9213	15.99	16.8957	17.5288	17.7713	Liaoyang City	0.534111	0.535176	0.526983	0.525285	0.530921	0.524091	0.560539	0.546205	0.535852	0.562024	Liaoyang City	0.128254	0.131816	0.126217	0.129635	0.114334
Tieling City	355654	346765	529070	631443	460416	252358	195529	408049	325444	327345	Tieling City	0.129889	0.138676	0.134215	0.165416	0.203755	0.130724	0.122463	0.108952	0.145818	0.19516	Tieling City	6.71561	7.16811	7.90532	7.98	8.91435	9.34008	10.2996	10.7592	11.6746	11.857	Tieling City	0.530565	0.529608	0.549543	0.517559	0.537641	0.529684	0.540083	0.512239	0.549445	0.530886	Tieling City	0.0763199	0.0710084	0.0646527	0.0594865	0.084908
Panjin City	516975	701439	809213	563172	554465	1.42942e+06	1.08442e+06	1.69206e+06	2.13428e+06	2173000	Panjin City	0.261283	0.252708	0.201652	0.192879	0.180968	0.170532	0.252171	206.934	0.194177	0.000182206	Panjin City	8.08396	9.07331	10.0042	10.5476	10.7629	10.9219	11.5383	12.0297	12.2228	12.2264	Panjin City	0.51224	0.528336	0.518186	0.534154	0.536694	0.53413	0.53295	0.545729	0.535826	0.493906	Panjin City	0.144821	0.146606	0.144241	0.148104	0.144033
Huludao City	830317	854997	822826	1.14021e+06	996550	488522	1.00851e+06	827314	988997	972500	Huludao City	0.192332	0.199537	0.208531	0.214578	0.246659	0.204716	0.312563	0.38923	0.572298	0.841469	Huludao City	10.6686	10.9459	11.6325	11.6596	12.4463	13.3878	13.9655	14.048	14.2365	14.9954	Huludao City	0.517132	0.512017	0.567824	0.534753	0.531135	0.515664	0.529723	0.530898	0.528149	0.533057	Huludao City	0.0815164	0.100052	0.0940766	0.094954	0.101014
Changchun City	1.12021e+07	1.24233e+07	1.26335e+07	1.27273e+07	8.71423e+07	9.40743e+06	9.51126e+06	10546000	9957522	10276005	Changchun City	0.114624	0.119143	0.0834697	0.0733268	0.0677366	0.0550524	0.0403719	0.0552819	0.138404	0.346508	Changchun City	10.2197	10.3106	10.4462	10.6984	11.6822	12.2376	12.4704	12.5354	12.5508	12.8242	Changchun City	0.526088	0.541945	0.555837	0.541829	0.543994	0.544552	0.544971	0.535017	0.543727	0.528996	Changchun City	0.144873	0.148393	0.141192	0.146744	0.133531
Jilin City	820468	725647	682472	873604	660210	518099	656000	800000	650362	546114	Jilin City	0.0343377	0.037804	0.0729675	0.0815397	0.0770939	0.0640387	0.0213741	0.0204584	0.0785167	0.301337	Jilin City	8.30312	8.73222	9.38566	10.0179	10.0544	11.0128	11.4919	12.3749	13.3301	13.6623	Jilin City	0.552512	0.534586	0.532327	0.535244	0.528678	0.539374	0.535478	0.528956	0.554733	0.531298	Jilin City	0.0928541	0.103969	0.0893706	0.101055	0.0921939
Siping City	169841	207946	212631	298927	228364	48953.8	29119	37084	48810	47452	Siping City	0.33526	0.346665	0.407179	0.439346	0.404034	0.380788	0.272522	0.392186	0.743119	1.40807	Siping City	7.88073	8.24123	8.73696	9.11789	9.37195	10.0068	10.0449	10.6423	11.2546	11.8172	Siping City	0.51842	0.526644	0.518511	0.540526	0.5247	0.538523	0.534813	0.522832	0.561641	0.493819	Siping City	0.0700902	0.0840715	0.073557	0.0849529	0.072238
Liaoyuan City	69096.2	107893	136362	150523	170938	198392	176700	158567	181678	189175	Liaoyuan City	0.107945	0.108578	0.0573212	0.0620378	0.0664133	0.0578876	0.0212061	0.0635656	0.111471	0.195479	Liaoyuan City	8.25343	8.60201	8.69816	9.42729	9.84376	10.3462	10.8146	11.4277	12.1742	12.7152	Liaoyuan City	0.527205	0.531128	0.594299	0.529645	0.540799	0.544146	0.553863	0.461863	0.539858	0.519471	Liaoyuan City	0.0825711	0.091862	0.0782873	0.0885671	0.0826766
Tonghua City	461204	332593	360271	468352	392975	300338	425998	345000	275213	170975	Tonghua City	0.0963819	0.0963126	0.102275	0.0867417	0.0900419	0.0858401	0.0687152	0.072835	0.122748	0.206867	Tonghua City	7.77106	8.71019	9.14061	9.73643	10.3683	10.7665	11.116	11.8628	12.0385	12.9029	Tonghua City	0.533176	0.535778	0.576277	0.534481	0.538514	0.540116	0.467102	0.522984	0.561846	0.5407	Tonghua City	0.0753487	0.078076	0.0683018	0.0728402	0.0754467
Baishan City	178340	211058	137563	146309	186852	212554	172900	165400	206730	103730	Baishan City	0.153767	0.0502375	0.0562874	0.0703509	0.064446	0.0694402	0.0418166	0.0846233	0.00474813	0.000266413	Baishan City	7.72714	8.62731	8.82271	9.40169	9.67015	10.5777	11.2256	11.4009	12.3268	12.9214	Baishan City	0.544986	0.527328	0.506257	0.532639	0.539623	0.534685	0.541168	0.517018	0.534399	0.54062	Baishan City	0.0836361	0.0951244	0.0873804	0.0959808	0.0877796
Songyuan City	68495.6	83792.1	55800.7	73209.9	88891.7	123706	111716	119069	126831	135099	Songyuan City	0.0877693	0.0900949	0.0428048	0.0458947	0.0502886	0.0404071	0.0221274	0.0298437	0.54817	10.0688	Songyuan City	12.9369	13.5732	13.8519	14.5543	14.6269	14.6978	15.0761	16.0373	17.0045	17.086	Songyuan City	0.52474	0.528139	0.55696	0.533569	0.541544	0.547653	0.529834	0.511592	0.51351	0.559655	Songyuan City	0.0626835	0.0714888	0.0664408	0.0735265	0.0699147
Harbin City	3.17048e+06	3.36456e+06	4.05035e+06	3.38896e+06	2.97566e+06	2.64008e+06	2.26383e+06	2097000	2515000	2558891	Harbin City	0.0287793	0.0249435	0.0600229	0.0593539	0.0656859	0.0806733	0.0578806	0.0579444	0.208975	0.753664	Harbin City	10.7251	11.2373	11.2396	11.3278	12.0704	12.1772	13.0787	13.2729	13.4359	14.247	Harbin City	0.514851	0.541905	0.503683	0.538977	0.540494	0.54006	0.54174	0.535258	0.51238	0.549235	Harbin City	0.105895	0.111243	0.110837	0.117569	0.1216
Qiqihar City	664533	517978	510685	556802	349637	172316	105693	260000	426000	519924	Qiqihar City	0.0434185	0.444952	0.0370918	0.0345133	0.0282721	0.0598449	0.0527014	0.0582811	0.212296	0.773317	Qiqihar City	12.3484	12.6497	13.1584	13.2173	13.9806	14.4585	14.835	14.9214	15.11	15.5283	Qiqihar City	0.527365	0.466631	0.565612	0.535826	0.541038	0.527648	0.539056	0.537919	0.494834	0.528196	Qiqihar City	0.0646447	0.0746366	0.0611406	0.0683772	0.0635324
Mudanjiang City	6.73172e+06	2.6135e+06	2.37521e+06	2.71121e+06	854705	755256	1.55225e+06	3760000	3412000	2618026	Mudanjiang City	0.0337104	0.0532583	0.0226284	0.0135993	0.0085425	0.0126716	0.0695353	0.150116	0.0509901	0.0173199	Mudanjiang City	7.53541	7.7709	8.72708	9.52478	10.0131	10.6531	11.4744	12.384	13.2316	13.2722	Mudanjiang City	0.521851	0.522919	0.535988	0.539736	0.546138	0.535777	0.512098	0.527747	0.536528	0.541034	Mudanjiang City	0.0835434	0.086139	0.0849152	0.0870399	0.0856813
Jiamusi City	2.35844e+06	1.571e+06	1.40661e+06	1.56265e+06	627667	443407	457205	430000	547700	637144	Jiamusi City	0.038441	0.0401757	0.171186	0.151925	0.157918	0.132393	0.203243	0.0181034	0.0918136	0.465644	Jiamusi City	7.43561	7.68269	8.47781	9.24934	9.80869	10.5343	11.4888	12.1015	12.5966	12.989	Jiamusi City	0.522141	0.487736	0.458363	0.533102	0.548297	0.527465	0.538602	0.635377	0.533218	0.471388	Jiamusi City	0.0742603	0.0819602	0.0820751	0.0911424	0.0777617
Jixi City	596464	681453	744057	505700	157167	126164	149687	172052	220000	253766	Jixi City	0.00336826	0.0102026	0.232813	0.0718442	0.0256322	0.0424178	0.0168921	0.0255437	0.321254	4.0403	Jixi City	10.3645	11.3162	12.2477	12.426	12.4812	12.6698	13.5279	13.5438	13.7149	14.3384	Jixi City	0.519695	0.530013	0.425292	0.596471	0.576264	0.524667	0.50655	0.523054	0.490803	0.521663	Jixi City	0.125752	0.12948	0.0975885	0.188697	0.0965957
Hegang City	72157.7	81822.6	50524.1	85532.3	137841	51889.6	103667	75801	190000	235278	Hegang City	0.0135396	0.0102969	0.0179125	0.0633797	0.0234807	0.0120055	0.00335076	0.00155502	0.00246944	0.00392157	Hegang City	10.8958	11.5795	12.3823	12.7918	13.1481	14.0338	14.6676	15.2989	16.051	16.4457	Hegang City	0.523546	0.528304	0.474426	0.514597	0.544444	0.533238	0.542085	0.520839	0.550745	0.50367	Hegang City	0.108065	0.110669	0.11028	0.167038	0.109736
Shuangyashan City	844101	758535	743147	657015	397515	91165.6	97543.3	102000	139600	123878	Shuangyashan City	0.356429	0.380073	0.498504	0.554574	0.564701	0.506693	0.487942	0.00395083	0.0334225	0.282742	Shuangyashan City	9.36427	9.41272	10.1869	11.0278	12.02	12.5747	13.3473	14.2392	15.1283	15.1319	Shuangyashan City	0.349757	0.522476	0.530784	0.596621	0.453291	0.563721	0.52685	0.655738	0.457201	0.494113	Shuangyashan City	0.0672584	0.0650098	0.0667792	0.0713157	0.127879
Qitaihe City	59860.2	63162.9	15142.4	12340.9	1370.25	1567.58	3760.75	4825.01	8808.69	6878	Qitaihe City	0.0291842	0.0523488	0.111692	0.169978	0.175622	0.0899899	0.0727384	0.0167641	0.10508	0.658658	Qitaihe City	11.5306	11.7653	11.7657	12.4049	12.6708	13.6438	13.8406	14.0368	14.5689	15.0911	Qitaihe City	0.531267	0.523241	0.49018	0.53941	0.518615	0.496273	0.543531	0.548289	0.526543	0.549013	Qitaihe City	0.0895618	0.0896955	0.104056	0.0973029	0.0913371
Heihe City	2.12067e+06	2.40282e+06	2.59727e+06	1.09498e+06	494429	405233	388985	445000	387000	506870	Heihe City	0.0156654	0.00857823	0.0114123	0.0066573	0.00327088	0.193639	0.188433	0.029513	0.0681532	0.157384	Heihe City	10.4884	10.9019	11.3133	11.9103	12.571	13.5706	14.3514	15.0579	15.6511	15.7258	Heihe City	0.526382	0.539288	0.50649	0.538947	0.54049	0.341172	0.541723	0.683654	0.495998	0.480009	Heihe City	0.060426	0.0612435	0.060744	0.0671709	0.0645341
Yichun City	224669	219707	131457	169848	48151.8	39887	46324.1	52105.4	37534	63159	Yichun City	0.118619	0.065747	0.0668387	0.0201922	0.0231886	0.033711	0.0581503	0.0778515	0.0511032	0.0335451	Yichun City	6.66747	7.4729	8.18261	8.41006	8.8916	9.13402	9.53845	9.97431	10.6371	11.0364	Yichun City	0.53072	0.540394	0.498432	0.530078	0.533368	0.539592	0.539326	0.549072	0.54147	0.449775	Yichun City	0.155537	0.177731	0.172492	0.179799	0.17222
Daqing City	1.39443e+06	1.77306e+06	2.08887e+06	2.49026e+06	4.00894e+06	3.73453e+06	5.63648e+06	9752000	10372000	7508807	Daqing City	0.249874	0.245394	0.243644	0.20692	0.159464	0.13595	0.134659	0.0546559	0.278409	1.41818	Daqing City	9.97117	10.2402	11.0876	11.6769	12.0814	12.5463	13.154	13.9946	14.5229	15.3353	Daqing City	0.535781	0.525078	0.501039	0.540547	0.541038	0.543418	0.542009	0.540489	0.533753	0.523613	Daqing City	0.163799	0.171047	0.150177	0.174181	0.156158
Qingdao City	4.67081e+07	4.62089e+07	4.82527e+07	4.90738e+07	4.37228e+07	4.3561e+07	5.00472e+07	5.32427e+07	5.92754e+07	64179786	Qingdao City	0.119194	0.135958	0.151884	0.128976	0.136458	0.126212	0.111771	0.11058	0.161745	0.236586	Qingdao City	9.53022	10.3508	10.6588	11.2915	11.6351	11.7371	12.2027	12.5902	12.5975	12.9908	Qingdao City	0.528594	0.531597	0.533731	0.545148	0.545342	0.537923	0.546457	0.546175	0.546503	0.545897	Qingdao City	0.105349	0.110696	0.111621	0.112346	0.114394
Jinan City	6.71725e+06	5.76117e+06	5.92445e+06	6.45002e+06	6.17336e+06	7.20591e+06	7.63339e+06	8.72725e+06	1.12499e+07	13826642	Jinan City	0.151732	0.184035	0.201075	0.181931	0.175275	0.171008	0.134982	0.132738	0.121447	0.111117	Jinan City	9.08586	9.26477	9.4509	9.93918	10.6212	10.8108	11.1819	11.7729	12.2042	12.5151	Jinan City	0.529944	0.544023	0.515045	0.531963	0.52884	0.551386	0.538098	0.545843	0.569786	0.556536	Jinan City	0.135853	0.147389	0.144542	0.139821	0.155674
Zibo City	5.83585e+06	6.01756e+06	5.57911e+06	5.49127e+06	4.7519e+06	5.25268e+06	6.75819e+06	9.5292e+06	8.81988e+06	8926156	Zibo City	0.0624601	0.0743527	0.128942	0.125217	0.125708	0.119079	0.0967164	0.118354	0.0891355	0.0671303	Zibo City	8.82373	9.15256	9.91707	10.4032	10.6028	11.3486	11.7459	12.033	12.5259	13.4159	Zibo City	0.550645	0.546415	0.547235	0.534792	0.534978	0.536877	0.537472	0.53679	0.519364	0.545885	Zibo City	0.117453	0.1233	0.116514	0.121214	0.112467
Zaozhuang City	689483	714120	774974	884815	993174	895714	998843	1.05753e+06	1.45832e+06	2638037	Zaozhuang City	0.102604	0.186042	0.302778	0.263498	0.276469	0.273579	0.2116	0.20026	0.444833	0.988097	Zaozhuang City	8.0711	8.80705	9.49515	9.5377	9.80566	10.5976	11.4078	11.8046	12.3309	13.0132	Zaozhuang City	0.534643	0.548402	0.551952	0.525858	0.542997	0.533454	0.535042	0.513926	0.533229	0.534938	Zaozhuang City	0.0667041	0.0692543	0.0652265	0.0719903	0.0698541
Yantai City	2.92898e+07	3.01752e+07	3.05404e+07	3.24044e+07	3.076e+07	2.91707e+07	3.06579e+07	3.056e+07	2.90636e+07	32149000	Yantai City	0.177375	0.187109	0.310334	0.280534	0.266929	0.256916	0.25994	0.265427	0.229759	0.198883	Yantai City	10.608	11.2499	11.5739	12.492	13.1232	13.7207	13.8845	13.9558	14.1527	14.7534	Yantai City	0.555618	0.52802	0.51167	0.544374	0.536169	0.541234	0.537897	0.537825	0.527252	0.529782	Yantai City	0.0794058	0.0828668	0.0803686	0.0880285	0.0847693
Weifang City	9.09933e+06	9.45098e+06	1.00082e+07	1.09259e+07	1.17849e+07	1.25037e+07	1.45065e+07	1.62853e+07	1.7866e+07	19039181	Weifang City	0.221429	0.320176	0.365637	0.343751	0.300865	0.308939	0.295402	0.321408	0.368982	0.423599	Weifang City	13.4696	13.8995	14.3953	14.4039	15.1008	16.0398	16.4124	16.6772	16.9724	17.5948	Weifang City	0.505009	0.57364	0.527372	0.52475	0.547539	0.541651	0.541017	0.555579	0.542959	0.571009	Weifang City	0.0708398	0.077351	0.0671753	0.0732458	0.100956
Jining City	3.71072e+06	3.22922e+06	3.23922e+06	3.21362e+06	3.38615e+06	3.59835e+06	4.08222e+06	4.25071e+06	4.60449e+06	5451380	Jining City	0.37213	0.344187	0.388749	0.392951	0.377425	0.375761	0.384	0.400365	0.467001	0.544728	Jining City	9.30573	9.37157	10.3401	11.0727	11.8473	11.9265	12.4489	12.6334	13.594	13.797	Jining City	0.548094	0.546024	0.545185	0.538755	0.53655	0.538243	0.538323	0.54687	0.518247	0.560403	Jining City	0.0629763	0.0699977	0.0673906	0.0740219	0.0649551
Linyi City	4.41171e+06	4978795	5.82636e+06	6.62841e+06	5.4452e+06	5.72847e+06	6.64733e+06	6.76071e+06	8.32847e+06	11671360	Linyi City	0.159069	0.194443	0.244049	0.24611	0.246693	0.238673	0.209336	0.297306	0.318867	0.341992	Linyi City	11.4574	11.7583	12.5947	13.1618	13.306	13.4927	13.7088	13.7283	13.8595	14.4562	Linyi City	0.54671	0.559984	0.578504	0.527071	0.542843	0.541394	0.534777	0.531	0.514487	0.547386	Linyi City	0.0652426	0.0621586	0.0714366	0.0766921	0.0625366
Tai'an City	1.17643e+06	1.36387e+06	1.53889e+06	1.82659e+06	1.42226e+06	1.33275e+06	1.51625e+06	1.57826e+06	1.70018e+06	2119044	Tai'an City	0.204958	0.266517	0.294816	0.27148	0.221887	0.210377	0.184723	0.339179	0.416139	0.510561	Tai'an City	10.4618	10.944	11.1766	11.2255	11.2888	11.8461	11.9385	12.9189	13.2259	13.8291	Tai'an City	0.554835	0.538657	0.534098	0.536364	0.53605	0.532993	0.539206	0.484484	0.54059	0.546497	Tai'an City	0.0617408	0.0641342	0.0631546	0.0748551	0.065614
LiaoCheng	3.65206e+06	3530152	3.83327e+06	3.53422e+06	3.15977e+06	3.7268e+06	4.55508e+06	4.88603e+06	4.08816e+06	4042134	LiaoCheng	0.510889	0.488623	0.45168	0.413928	0.452845	0.493487	0.42391	0.451208	0.673987	1.00676	LiaoCheng	12.0617	12.2939	12.7856	13.5227	14.2804	15.1048	15.7672	16.5524	16.7135	17.6126	LiaoCheng	0.538639	0.537203	0.549406	0.538507	0.544061	0.543309	0.544475	0.532701	0.529137	0.545264	LiaoCheng	0.0679066	0.0602901	0.0579818	0.0854894	0.0615161
HeZe	1.76974e+06	2.00771e+06	1.83749e+06	2.16359e+06	2.69387e+06	3.50035e+06	3.94193e+06	5.1211e+06	4.85885e+06	4337525	HeZe	0.472311	0.413515	0.368444	0.445298	0.425167	0.43427	0.462719	0.453482	0.495425	0.541249	HeZe	13.2975	14.192	14.9834	15.8917	15.9745	16.139	16.1838	16.5427	16.7901	17.6516	HeZe	0.536335	0.541311	0.544072	0.541578	0.55259	0.545777	0.546981	0.53184	0.529112	0.555979	HeZe	0.0600944	0.0592383	0.0480557	0.0560355	0.0490961
Dezhou City	1.73224e+06	1.71564e+06	2.19122e+06	2.15454e+06	1.97717e+06	2.1053e+06	2.43517e+06	2.92927e+06	3.45621e+06	3868622	Dezhou City	0.214189	0.271451	0.413544	0.36523	0.359033	0.348506	0.343013	0.387061	0.298328	0.229937	Dezhou City	7.51815	8.25062	9.04744	9.43974	9.84194	10.3518	10.8856	11.6619	12.5804	13.1657	Dezhou City	0.520722	0.548168	0.573245	0.541626	0.541902	0.54155	0.542339	0.521462	0.50789	0.542574	Dezhou City	0.0612348	0.0589587	0.0611007	0.0984641	0.062914
Binzhou City	4.32168e+06	3.96281e+06	5.13365e+06	4.42229e+06	5.06915e+06	5.78649e+06	6.68866e+06	8.20877e+06	8.73983e+06	8175117	Binzhou City	0.284153	0.324326	0.532104	0.52272	0.521815	0.551964	0.504094	0.572694	0.333661	0.194397	Binzhou City	10.4014	11.1766	11.2015	11.7758	12.4144	12.8388	13.4931	13.5587	13.9724	14.2812	Binzhou City	0.543547	0.537707	0.548208	0.537272	0.549387	0.536683	0.529153	0.529398	0.542684	0.554036	Binzhou City	0.0598503	0.0671407	0.06114	0.074399	0.0651073
Dongying City	6.59964e+06	7.76492e+06	8.14277e+06	8.14294e+06	8.04224e+06	1.00157e+07	1.30741e+07	1.63021e+07	1.63073e+07	13989394	Dongying City	0.0341885	0.0455454	0.0906559	0.0837107	0.0863811	0.135001	0.108705	0.13422	0.177599	0.234999	Dongying City	7.07423	7.22314	8.05174	8.68789	9.22388	9.4931	9.74045	10.7228	10.8902	11.3071	Dongying City	0.551375	0.535005	0.5133	0.536349	0.526445	0.541564	0.528734	0.532971	0.545473	0.544359	Dongying City	0.115567	0.134504	0.125945	0.136202	0.139526
Weihai City	1.09303e+07	1.08108e+07	1.06211e+07	1.01892e+07	1.05495e+07	1.18033e+07	1.39625e+07	1.39412e+07	1.40396e+07	16145724	Weihai City	0.242444	0.274123	0.265369	0.268391	0.27026	0.281447	0.299232	0.285977	0.221386	0.171384	Weihai City	11.8949	12.147	12.8267	13.8173	13.8344	14.4913	15.2391	15.5866	15.9807	16.5694	Weihai City	0.597007	0.531533	0.502014	0.542139	0.550121	0.548865	0.541352	0.522739	0.529102	0.549665	Weihai City	0.08977	0.0890924	0.0918084	0.112937	0.114756
Rizhao City	1.34581e+07	1.59664e+07	2.04619e+07	2.13579e+07	9.45759e+06	8.25028e+06	9.04377e+06	8.99545e+06	1.05359e+07	10238575	Rizhao City	0.206878	0.221276	0.241794	0.244932	0.236751	0.231717	0.2288	0.283329	0.381757	0.514378	Rizhao City	9.04325	9.41342	9.66506	10.1342	10.8903	11.1509	11.5332	11.892	12.6744	13.0705	Rizhao City	0.528572	0.534482	0.589465	0.533526	0.544942	0.54528	0.549196	0.537857	0.544469	0.544717	Rizhao City	0.0675723	0.0709065	0.0653729	0.0753926	0.0707544
Zhengzhou City	1.03472e+07	2.26354e+07	2.64753e+07	2.85216e+07	3.55181e+07	3.65512e+07	4.02644e+07	40157000	41299000	49464000	Zhengzhou City	0.0589964	0.0515649	0.0421491	0.0423025	0.0520568	0.0403002	0.0394457	0.032481	0.0255293	0.0200654	Zhengzhou City	10.8427	11.3943	11.5084	12.1499	12.4744	13.4164	13.8721	14.5279	15.349	15.6114	Zhengzhou City	0.571423	0.567732	0.542146	0.546728	0.546675	0.54736	0.552907	0.525924	0.54549	0.571111	Zhengzhou City	0.109283	0.100889	0.118489	0.122454	0.121112
Kaifeng City	193790	253762	309660	316354	324500	335436	314500	576200	734300	668000	Kaifeng City	0.430537	0.403211	0.575942	0.534034	0.574187	0.689085	0.575518	0.532786	0.522735	0.512874	Kaifeng City	9.06592	9.13454	9.58021	9.58047	9.71916	10.3472	10.8194	11.6615	12.0191	12.5963	Kaifeng City	0.557492	0.540405	0.538637	0.538893	0.552772	0.565298	0.539141	0.484557	0.535234	0.543363	Kaifeng City	0.0637789	0.0617048	0.0729132	0.0821529	0.0799233
Luoyang City	1.34534e+06	995481	1.11168e+06	1.08298e+06	1.21516e+06	1.16639e+06	1330000	1437000	1546000	1930566	Luoyang City	0.228301	0.234316	0.233292	0.191279	0.204442	0.176859	0.13787	0.1513	0.163301	0.176254	Luoyang City	9.24005	9.94613	10.5006	11.4211	12.2187	12.4931	13.2397	13.9239	14.5638	15.0293	Luoyang City	0.544265	0.534754	0.543303	0.540396	0.551507	0.546647	0.538851	0.533163	0.543847	0.548757	Luoyang City	0.075265	0.0801571	0.0726275	0.077732	0.0751262
Pingdingshan City	277128	256919	294796	427539	422504	303487	380741	393551	360900	344000	Pingdingshan City	0.302163	0.318169	0.361359	0.351323	0.423175	0.37541	0.308476	0.275687	0.224896	0.183462	Pingdingshan City	10.5513	10.901	11.8705	12.6814	13.4236	13.8031	14.3521	15.2817	15.5458	15.963	Pingdingshan City	0.527416	0.538926	0.527106	0.540524	0.540014	0.541444	0.54296	0.526183	0.545512	0.536567	Pingdingshan City	0.0591764	0.0629385	0.0599699	0.064711	0.0656407
Anyang City	1.20021e+06	792850	1.15627e+06	916506	614743	597807	747500	595000	601000	634000	Anyang City	0.30504	0.37677	0.368611	0.348258	0.392219	0.39421	0.301712	0.289413	0.368022	0.467984	Anyang City	7.25627	7.47033	8.1891	8.40341	8.86893	9.22	10.0516	10.0883	10.107	10.6719	Anyang City	0.552376	0.534696	0.529691	0.547084	0.545553	0.5394	0.526238	0.547573	0.529738	0.537054	Anyang City	0.0637725	0.0615511	0.0539181	0.05717	0.0539188
Puyang City	389588	390744	411848	463167	490175	540683	596184	769604	839200	868000	Puyang City	0.566667	0.638278	0.519629	0.459291	0.534082	0.545766	0.476346	0.587184	0.422495	0.303996	Puyang City	7.80996	7.99755	8.92507	9.26906	9.95169	10.7373	10.8208	11.1107	11.1138	11.7341	Puyang City	0.528687	0.537704	0.5485	0.540209	0.545227	0.548106	0.544332	0.504947	0.5444	0.529371	Puyang City	0.0623678	0.0663791	0.0549295	0.0573863	0.0558766
Xinxiang City	1.06061e+06	664075	697974	748193	661456	662237	692060	795600	849700	1018000	Xinxiang City	0.257886	0.233484	0.326205	0.348001	0.477957	0.419024	0.378027	0.345774	0.269701	0.210365	Xinxiang City	12.6885	13.3921	13.7365	14.0263	14.4941	14.6364	15.3014	15.5909	15.807	16.2828	Xinxiang City	0.526537	0.526703	0.60278	0.5419	0.533592	0.537602	0.527406	0.512789	0.524945	0.537916	Xinxiang City	0.0553028	0.0636095	0.0644181	0.0663943	0.0582667
Jiaozuo City	1.64284e+06	1.40327e+06	1.4009e+06	1.51359e+06	1.28056e+06	1.29525e+06	1486400	1614700	1503000	1391000	Jiaozuo City	0.141318	0.133389	0.261424	0.208549	0.356383	0.208039	0.198303	0.217897	0.183704	0.154877	Jiaozuo City	8.52082	8.62848	8.76148	8.79642	8.99152	9.19132	10.1404	10.2069	10.3008	10.8053	Jiaozuo City	0.555293	0.542061	0.552215	0.54061	0.549551	0.561176	0.544797	0.455982	0.561665	0.515128	Jiaozuo City	0.0666954	0.0687286	0.0640336	0.0665421	0.0637694
Hebi City	100867	118044	163500	197798	211143	154101	156048	238300	301800	384000	Hebi City	0.25835	0.251911	0.352789	0.297344	0.325388	0.339885	0.290846	0.297079	0.259176	0.226108	Hebi City	10.0092	10.754	10.7639	11.4196	11.7682	12.0994	12.9046	13.3265	13.7857	14.7583	Hebi City	0.530345	0.537804	0.538713	0.551569	0.544683	0.543159	0.538346	0.474266	0.56474	0.514975	Hebi City	0.071737	0.0741577	0.0687348	0.0718671	0.0676694
Xuchang City	1.08826e+06	1.31111e+06	1.3272e+06	1.3981e+06	1.18962e+06	1.23215e+06	1419400	1480700	1694100	1349710	Xuchang City	0.418774	0.340914	0.340202	0.275648	0.533897	0.454395	0.361925	0.323878	0.147457	0.0671347	Xuchang City	7.16322	7.49271	8.29404	8.93679	9.31998	9.78475	10.2502	10.5039	10.5129	11.069	Xuchang City	0.550258	0.532833	0.568153	0.546949	0.543998	0.561496	0.541306	0.526727	0.538541	0.534388	Xuchang City	0.0528376	0.0608441	0.0521854	0.0551346	0.0523418
Luohe City	288456	260075	275597	476681	461524	446363	528000	626000	650000	447000	Luohe City	0.541306	0.430301	0.53523	0.475661	0.631845	0.649514	0.567602	0.533868	0.252766	0.119675	Luohe City	8.0391	9.03411	9.77738	9.99315	10.7884	10.9877	11.8535	12.0779	12.1658	12.6948	Luohe City	0.534751	0.536942	0.543702	0.54605	0.560538	0.548618	0.560505	0.547573	0.479635	0.522808	Luohe City	0.0594964	0.0697602	0.0630415	0.0677612	0.0658707
Sanmenxia City	127755	145819	180841	146199	272804	725339	795600	1115100	1577400	1767000	Sanmenxia City	0.219267	0.247859	0.265373	0.261885	0.259693	0.256393	0.218045	0.253441	0.287166	0.325379	Sanmenxia City	8.66002	9.3959	10.359	11.2097	11.2897	11.4345	11.8928	12.5721	13.2156	13.3034	Sanmenxia City	0.543186	0.525712	0.518812	0.545611	0.536191	0.525797	0.529043	0.52928	0.539854	0.530464	Sanmenxia City	0.0594352	0.0596451	0.0566514	0.0621067	0.0599146
Nanyang City	929169	829551	1.11204e+06	1.1884e+06	1.1904e+06	1.07809e+06	1.3124e+06	1695400	1.75636e+06	1286000	Nanyang City	0.377347	0.36333	0.37263	0.349712	0.408892	0.438899	0.391431	0.426967	0.411238	0.396089	Nanyang City	10.4508	11.3348	12.0671	12.9997	13.692	14.0821	14.6542	15.3893	15.9675	16.5771	Nanyang City	0.560334	0.528388	0.516797	0.554648	0.550003	0.541994	0.533262	0.516124	0.525356	0.533019	Nanyang City	0.0492799	0.0532	0.0458695	0.0496569	0.046715
Shangqiu City	125346	135719	156069	209469	186852	163401	197700	236200	346000	426000	Shangqiu City	0.816817	0.666644	0.64367	0.621252	0.953908	0.923221	0.69871	0.559608	0.605078	0.654244	Shangqiu City	9.98064	9.99711	10.488	10.9573	11.6344	11.8397	12.0422	12.4119	13.0733	13.2777	Shangqiu City	0.533234	0.549583	0.546986	0.566484	0.570816	0.565254	0.560042	0.509655	0.541003	0.53674	Shangqiu City	0.0534673	0.0631797	0.0490372	0.0536025	0.048168
Xinyang City	424860	437456	422376	464396	400486	349385	334600	468900	503400	802000	Xinyang City	0.55686	0.555606	0.686625	0.666218	0.741975	0.903948	0.7863	0.759673	0.723833	0.689684	Xinyang City	9.84128	9.95569	10.5706	10.7441	11.2269	11.6236	11.9055	12.3741	12.4225	13.3968	Xinyang City	0.524275	0.542179	0.564615	0.545882	0.548672	0.545057	0.541513	0.511937	0.544191	0.543786	Xinyang City	0.0522563	0.0539514	0.0401353	0.0468845	0.0467671
Zhoukou	294470	354131	479973	517838	487061	586515	616200	937000	1029600	1069000	Zhoukou	0.644969	0.834589	0.50679	0.4554	0.613388	0.565414	0.680325	0.584142	0.280545	0.134737	Zhoukou	11.197	11.9398	12.4032	12.4551	13.3491	13.7966	14.0621	14.0631	14.8458	15.1689	Zhoukou	0.525225	0.537265	0.577475	0.549536	0.549937	0.551265	0.535188	0.516638	0.556898	0.540285	Zhoukou	0.0456475	0.0496992	0.042395	0.0432168	0.0388185
Zhumadian City	177191	171700	250205	307140	319517	309531	218083	327000	491863	620000	Zhumadian City	0.705813	0.602771	0.685117	0.553624	0.577892	0.540162	0.409123	0.380913	0.497919	0.650866	Zhumadian City	9.25409	9.26174	9.99541	10.2826	10.4781	11.3258	11.3691	11.9255	12.4996	13.0153	Zhumadian City	0.539544	0.538816	0.56712	0.565004	0.559297	0.538655	0.554958	0.517414	0.523015	0.539982	Zhumadian City	0.0499398	0.0571513	0.0441208	0.0480752	0.0438084
Xi'an City	8.12421e+06	8.2153e+06	1.11387e+07	15321514	17617464	18299475	25497435	33032389	32430562	34738438	Xi'an City	0.0923501	0.0953217	0.113908	0.109144	0.100005	0.0945758	0.101736	0.0836008	0.061727	0.0455765	Xi'an City	8.53881	9.10297	9.36323	9.59082	10.5187	11.3252	11.6248	12.1675	12.3472	12.9756	Xi'an City	0.541802	0.546	0.544503	0.541833	0.544293	0.545684	0.549113	0.540944	0.560117	0.546633	Xi'an City	0.137158	0.142851	0.135583	0.144384	0.144851
Tongchuan City	6568.6	7840.12	10051.6	13651	14818	21429	34605	30039	39056	69840	Tongchuan City	0.218314	0.195735	0.267812	0.28109	0.257164	0.236561	0.224406	0.222023	0.196346	0.173638	Tongchuan City	8.77415	9.55016	10.4942	11.2876	11.968	12.3633	12.6853	13.2659	13.3905	14.2082	Tongchuan City	0.528317	0.527188	0.544854	0.543613	0.542848	0.535145	0.541473	0.542836	0.557979	0.527496	Tongchuan City	0.102816	0.104279	0.0988839	0.105573	0.100813
Baoji City	531353	470452	549585	524327	536087	636136	568702	631070	839836	786000	Baoji City	0.220783	0.286495	0.260713	0.231669	0.224759	0.217841	0.208034	0.162752	0.210427	0.272067	Baoji City	8.45056	9.22441	10.06	10.8447	11.0037	11.7156	12.6895	12.7026	13.4188	14.267	Baoji City	0.520082	0.532715	0.550159	0.546937	0.549477	0.54556	0.546109	0.543481	0.542937	0.531412	Baoji City	0.0766238	0.0828055	0.0757884	0.0809087	0.0799182
Xianyang City	301245	273325	374788	353851	286380	305861	386301	598603	893009	1040133	Xianyang City	0.527268	0.531619	0.488101	0.475746	0.466705	0.459505	0.408226	0.3913	0.496109	0.628992	Xianyang City	8.58955	8.99386	9.40605	9.5801	10.2507	11.214	12.0299	12.5031	13.0627	13.2947	Xianyang City	0.536762	0.5325	0.571054	0.541242	0.54654	0.548741	0.512334	0.5389	0.52805	0.557497	Xianyang City	0.0637331	0.0674447	0.0647242	0.0679326	0.0615023
Weinan City	112319	147264	150712	141684	105498	121270	115693	148275	140755	162062	Weinan City	0.244466	0.219975	0.314724	0.289537	0.294473	0.274694	0.246813	0.305991	0.317245	0.328913	Weinan City	5.72872	6.13129	6.99331	7.60599	8.2852	8.87919	9.26565	10.0573	10.4126	11.1393	Weinan City	0.532773	0.532961	0.541821	0.539807	0.543027	0.546699	0.547546	0.552016	0.542304	0.51643	Weinan City	0.047016	0.051006	0.044224	0.0481057	0.0441502
Hanzhong City	29678.2	34251.6	45303.3	63730	55409	70246	91325	108915	101155	195459	Hanzhong City	0.444759	0.458761	0.498562	0.578073	0.567001	0.533081	0.483708	0.456911	0.417463	0.38142	Hanzhong City	8.49926	9.30165	10.0044	10.7479	10.8937	11.3565	12.1029	12.6319	12.662	12.8825	Hanzhong City	0.526712	0.536846	0.532975	0.546958	0.541454	0.542306	0.547539	0.544251	0.537701	0.53504	Hanzhong City	0.0500285	0.0539239	0.0515804	0.0510177	0.0525575
Ankang City	11238.3	15049	18115.1	21731	29466	20243	30119	47091	88195	100977	Ankang City	0.632374	0.672519	0.596084	0.632045	0.597263	0.560976	0.549668	0.611741	0.495758	0.401766	Ankang City	8.62677	9.56221	9.76014	10.5931	11.2823	11.5857	12.3608	12.7762	13.6167	14.0686	Ankang City	0.537903	0.544326	0.537869	0.546058	0.550576	0.553301	0.557231	0.551868	0.555154	0.538512	Ankang City	0.0454087	0.0518005	0.045876	0.0502289	0.05163
shangluo	217442	48783	38676.5	224659	187223	144223	218489	212907	178965	164651	shangluo	0.438202	0.415945	0.412108	0.347766	0.342077	0.313008	0.2792	0.275084	0.371442	0.501553	shangluo	7.61016	8.5368	9.45344	9.56983	9.86301	10.8125	11.6737	11.8902	12.797	13.0817	shangluo	0.536069	0.54464	0.558417	0.573341	0.521919	0.54606	0.553382	0.546635	0.531843	0.5261	shangluo	0.0488586	0.0512958	0.0641186	0.0482256	0.0450121
Yan'an City	23794.2	41807.7	59442.3	71390	68369	14628	17835	29907	241918	249177	Yan'an City	0.380662	0.394097	0.311692	0.290649	0.264106	0.250136	0.236326	0.265539	0.414347	0.646547	Yan'an City	9.88479	10.2166	10.3603	11.0234	11.5643	11.5971	11.8089	12.6459	12.8143	13.2581	Yan'an City	0.529999	0.535578	0.561074	0.560588	0.53761	0.545076	0.543761	0.529478	0.571665	0.536971	Yan'an City	0.0610063	0.0610954	0.0658297	0.0827839	0.0614422
Yulin City	64898	29157.4	28556.8	29308	19913	96837	124044	73449	94771	120014	Yulin City	0.42673	0.445904	0.238845	0.205292	0.181753	0.153526	0.171228	0.224343	0.278353	0.345366	Yulin City	10.1181	10.7389	11.2676	11.3894	12.0737	12.9223	13.2023	14.1112	14.8592	14.8934	Yulin City	0.529131	0.537985	0.590342	0.546018	0.543143	0.546814	0.553564	0.54779	0.568645	0.538767	Yulin City	0.0537897	0.055803	0.049951	0.0638786	0.0477756
Lanzhou City	1.21243e+06	2.14415e+06	2.5171e+06	2967204	3499613	2770563	1251114	1332061	1194087	1028210	Lanzhou City	0.045121	0.0342904	0.0521276	0.062349	0.0721549	0.0738761	0.039573	0.0322784	0.0498482	0.0769818	Lanzhou City	5.82378	6.69597	7.40794	7.73544	8.59966	9.53761	9.56056	10.4311	10.756	11.4347	Lanzhou City	0.525364	0.537734	0.54646	0.546353	0.545567	0.549326	0.562788	0.550433	0.528675	0.56923	Lanzhou City	0.128543	0.128833	0.124406	0.129347	0.128984
Jiayuguan City	609280	537576	512611	216523	117120	176476	179398	217634	102277	119000	Jiayuguan City	0.030085	0.0202261	0.0272131	0.0390728	0.0759539	0.114464	0.0813223	0.0226642	0.0439714	0.0853102	Jiayuguan City	6.97681	7.95337	8.17254	9.08701	9.94072	10.2928	10.8774	11.5985	11.6851	11.7026	Jiayuguan City	0.550392	0.561465	0.505106	0.553217	0.554447	0.558325	0.554955	0.488759	0.532752	0.53776	Jiayuguan City	0.161438	0.16729	0.172707	0.174862	0.171566
Jinchang	2.82021e+06	2.16973e+06	2.33819e+06	1142610	677434	768424	890141	1314546	1418988	1314000	Jinchang	0.0270928	0.00908954	0.0196278	0.0403975	0.0890832	0.0955381	0.0577509	0.0481093	0.0536096	0.0597389	Jinchang	10.5021	11.4702	11.7688	12.1092	12.6848	12.7711	13.1031	13.3527	13.6561	14.0303	Jinchang	0.538838	0.581714	0.536873	0.53107	0.541186	0.527284	0.537912	0.545926	0.529428	0.543914	Jinchang	0.106172	0.111351	0.109803	0.113446	0.114829
Baiyin City	617807	333250	483707	453418	158655	299944	539240	466896	475864	647000	Baiyin City	0.200742	0.140248	0.181951	0.188178	0.203887	0.230758	0.220338	0.218565	0.441778	0.892953	Baiyin City	8.97459	9.89863	10.2756	10.6271	10.6685	10.8477	11.4901	12.2619	13.0855	14.0732	Baiyin City	0.52211	0.529086	0.551174	0.531204	0.543227	0.520515	0.557005	0.530576	0.544675	0.552326	Baiyin City	0.0791743	0.0840546	0.0825589	0.0859894	0.0826672
Tianshui City	169107	195244	228058	237884	238497	319519	378431	427753	382450	392965	Tianshui City	0.264801	0.30238	0.291033	0.258218	0.253764	0.230541	0.153468	0.0836426	0.469331	2.63349	Tianshui City	8.36799	8.37605	8.82179	9.41267	9.56825	10.347	11.209	11.2542	11.6054	11.7164	Tianshui City	0.527701	0.54784	0.523903	0.538725	0.545321	0.549044	0.547306	0.538004	0.559384	0.540765	Tianshui City	0.0570279	0.0595243	0.0600609	0.060609	0.0503515
jiuquan	8296.97	45941.1	66335.4	46497	46157	48115	51735	52125	54232	62091	jiuquan	0.156164	0.14496	0.0459653	0.0425672	0.0692094	0.0850778	0.033932	0.0801449	0.199704	0.497618	jiuquan	10.1355	10.7411	11.0533	11.8209	12.1093	12.6386	12.8378	13.2378	14.1722	14.6103	jiuquan	0.536296	0.545831	0.572723	0.540382	0.537906	0.551457	0.514697	0.526779	0.570688	0.545513	jiuquan	0.0798758	0.0807874	0.0778605	0.0798742	0.0740044
Zhangye City	11861.6	11442	14386.8	14275	15920	15296	23488	18675	32993	26167	Zhangye City	0.202103	0.197434	0.161101	0.123852	0.123673	0.129835	0.260662	0.300713	0.391569	0.509877	Zhangye City	8.24384	8.36194	8.51189	9.2019	9.34881	10.3071	10.877	11.0918	11.5479	11.7294	Zhangye City	0.537865	0.536659	0.543576	0.539905	0.539989	0.543996	0.513812	0.526651	0.5496	0.562025	Zhangye City	0.0789212	0.082761	0.08127	0.0888795	0.0923523
Wuwei City	37317.7	11709.1	14492.1	24242	60777	21328	12110	12336	22973	42000	Wuwei City	0.241584	0.295775	0.415704	0.472564	0.410653	0.399048	0.388895	0.447837	0.854393	1.63003	Wuwei City	5.70118	6.67317	6.98536	7.88408	8.68108	9.55252	10.2467	10.7115	11.5067	11.6354	Wuwei City	0.53375	0.53313	0.56885	0.526105	0.538813	0.553324	0.535546	0.54536	0.545535	0.545736	Wuwei City	0.0636396	0.0698873	0.0619427	0.0650981	0.0592865
dingxi	16097.9	13031.5	21409.9	27399	28500	19768	18554	15184	25223	20000	dingxi	0.760519	0.623551	0.777583	0.646199	0.637528	0.60375	0.420242	0.443217	0.60144	0.816146	dingxi	7.86233	8.6987	9.58994	9.74236	10.1287	10.7306	11.2687	11.5305	12.1897	12.7278	dingxi	0.527982	0.542822	0.577923	0.541781	0.534973	0.545556	0.533679	0.522563	0.564515	0.560695	dingxi	0.0496991	0.0423878	0.0401252	0.0440031	0.0396059
Longnan City	41201.3	3586.76	6106.5	13344	9998	17285	15853	19185	19000	20000	Longnan City	0.341529	0.39374	0.366053	0.224368	0.22179	0.0737407	0.0239643	0.109668	0.523344	2.49744	Longnan City	8.50212	9.49695	9.70899	10.0906	10.8171	11.3795	11.7137	12.5972	12.7942	13.4677	Longnan City	0.523044	0.535014	0.580598	0.543105	0.541893	0.588218	0.525082	0.524629	0.498933	0.560225	Longnan City	0.0381389	0.0393853	0.0397509	0.0433726	0.0404451
Pingliang	8812.39	11604.9	11587.5	17364	23908	22526	27631	43537	47926	27648	Pingliang	0.370013	0.40094	0.391909	0.559726	0.665799	0.758673	0.33413	0.333359	0.553944	0.920491	Pingliang	7.47841	7.51844	8.29086	8.58663	9.03427	9.39605	10.3716	10.6208	11.1516	11.7732	Pingliang	0.540775	0.547683	0.50934	0.57505	0.544605	0.538209	0.533346	0.540604	0.544998	0.560915	Pingliang	0.0587799	0.0551535	0.0608183	0.0576406	0.0600155
qingyang	8895.06	46244.7	53651.7	44530	48479	39889	17028	16367	17179	16000	qingyang	1.72189	1.36758	0.541741	0.462707	0.493988	0.504293	0.348313	0.400177	0.426504	0.454564	qingyang	8.71418	9.68227	10.3926	11.2478	12.0864	12.8129	13.0286	13.0678	13.7792	14.4708	qingyang	0.527072	0.549052	0.615222	0.554357	0.539278	0.540857	0.536817	0.537499	0.562594	0.545464	qingyang	0.0568821	0.0599415	0.0504166	0.0555303	0.0532428
Xining City	526799	589695	768669	980845	7.10684e+06	851171	328813	313652	263800	168107	Xining City	0.066883	0.0545515	0.0797768	0.0640265	0.0604513	0.0581004	0.0548169	0.0599907	0.065369	0.0712294	Xining City	7.81088	8.64387	9.44886	10.0037	10.9894	11.1032	11.3624	12.2153	12.4214	13.0644	Xining City	0.555928	0.531231	0.518893	0.534567	0.540675	0.545151	0.547672	0.544444	0.557396	0.541707	Xining City	0.148772	0.152728	0.137702	0.142924	0.178299
Yinchuan City	887756	875114	1.4977e+06	2.95372e+06	1.93691e+06	1.63847e+06	2706243	1688288	1576288	629593	Yinchuan City	0.0157238	0.0356515	0.0356783	0.203226	0.213091	0.0409452	0.0398842	0.0334327	0.0350279	0.0366992	Yinchuan City	7.59553	8.50212	8.86685	9.40114	10.1277	10.9678	11.0559	11.9064	12.8766	13.5146	Yinchuan City	0.529925	0.545318	0.514656	0.716747	0.546022	0.371004	0.545601	0.546545	0.557397	0.529107	Yinchuan City	0.152648	0.159394	0.0320747	0.0286222	0.0250493
Shizuishan City	390015	315650	291817	279823	222298	225739	366424	468067	437008	390100	Shizuishan City	0.0578127	0.101966	0.125639	0.143352	0.183588	0.158283	0.117855	0.212261	0.143095	0.0964665	Shizuishan City	8.30255	8.65499	8.69828	9.42433	10.2261	10.3928	10.7257	11.583	12.4678	13.0642	Shizuishan City	0.512723	0.547347	0.505106	0.531966	0.536613	0.53855	0.551109	0.509444	0.530485	0.555752	Shizuishan City	0.169369	0.170479	0.137997	0.1857	0.194307
Wuzhong City	83086	135214	106771	64192.3	37139.9	47193.5	79724	78692	22856	28294	Wuzhong City	0.227027	0.0852192	0.206786	0.268634	0.27663	0.241982	0.261912	0.560211	0.204938	0.0749712	Wuzhong City	6.79984	7.19549	7.94591	7.96498	8.84705	9.22224	9.89351	10.4284	10.605	11.0954	Wuzhong City	0.538346	0.534357	0.554279	0.541721	0.527967	0.543262	0.552026	0.530694	0.563911	0.567354	Wuzhong City	0.0781386	0.0747462	0.078231	0.104508	0.0791886
Zhongwei City	115270	73168.2	96607.7	41076.9	162873	243666	259060	255366	367763	182222	Zhongwei City	0.249774	0.0983697	0.168419	0.233247	0.27823	0.267632	0.291605	0.342794	0.382145	0.426014	Zhongwei City	7.00592	7.50759	8.02455	8.92084	8.92737	9.11747	9.40941	9.42267	10.0395	10.3523	Zhongwei City	0.522402	0.586431	0.494964	0.542857	0.551857	0.542065	0.547804	0.537299	0.544354	0.545524	Zhongwei City	0.131116	0.134997	0.102177	0.125788	0.0848441
Guyuan City	180.846	126.25	24.7728	159.713	1731.5	1341.74	1480	998	2140	1569	Guyuan City	0.392779	0.270497	0.408362	0.360363	0.405115	0.401835	0.391361	0.420666	0.705132	1.18196	Guyuan City	8.11514	8.6664	8.78841	8.8209	8.89415	9.44665	9.95582	10.2807	10.4548	11.2811	Guyuan City	0.524205	0.542213	0.50871	0.55569	0.549005	0.54976	0.549711	0.550599	0.55062	0.548132	Guyuan City	0.181546	0.11026	0.111099	0.115666	0.115592
Urumqi City	5.83219e+06	6.56304e+06	4.82946e+06	5.08905e+06	3.63933e+06	3.25644e+06	4.59603e+06	5.13444e+06	5126400	4558701	Urumqi City	0.00919502	0.00375797	0.00613533	0.00277726	0.00452896	0.00451036	0.00294658	0.00498335	0.0146244	0.0429173	Urumqi City	7.42178	7.73342	8.61128	9.5838	10.4003	10.5537	11.1852	11.8539	12.6263	13.2609	Urumqi City	0.576707	0.538146	0.526199	0.543938	0.548414	0.548634	0.544849	0.550049	0.556973	0.556069	Urumqi City	0.222049	0.222184	0.245552	0.248737	0.246516
Karamay City	302840	150844	482116	314229	59169.8	87538.9	61785.7	88139.1	48490.2	134668	Karamay City	0.0916027	0.0517338	0.0137856	0.0145427	0.00286091	0.019814	0.0411284	0.0810707	0.0545786	0.0367435	Karamay City	8.28804	8.99821	9.62766	10.3643	10.5056	11.484	11.8008	12.0193	12.7428	12.8061	Karamay City	0.532307	0.560219	0.482137	0.540188	0.550559	0.535417	0.557257	0.54863	0.506301	0.545378	Karamay City	0.347259	0.34999	0.364587	0.368278	0.389303
Shanghai City	2.82531e+08	2.75703e+08	2.73367e+08	2.86637e+08	2.81357e+08	288142974	321520716	3.4122e+08	3.4065e+08	348727000	Shanghai City	0.00630802	0.0231787	0.0052437	0.000587948	0.00231928	0.00557085	0.00138062	0.000510047	0.00496126	0.0482585	Shanghai City	9.89341	10.5369	10.8957	11.3945	11.7621	12.2548	12.7566	13.1875	13.5493	14.0705	Shanghai City	0.5725	0.554856	0.528556	0.551067	0.541383	0.541611	0.547321	0.550435	0.568243	0.521725	Shanghai City	0.156977	0.162002	0.158789	0.158497	0.157626
Nanjing City	3.70373e+07	3.48671e+07	3.45314e+07	3.51497e+07	3.316e+07	3.33536e+07	4.13122e+07	4.3338e+07	48261906	53402000	Nanjing City	0.0371349	0.0320253	0.0718377	0.0736064	0.0638712	0.0624789	0.0627636	0.113457	0.0644325	0.0365914	Nanjing City	12.4152	12.7095	13.3988	13.8325	14.7855	15.6211	16.4022	16.4191	16.6308	16.6559	Nanjing City	0.543634	0.542954	0.588515	0.554316	0.528698	0.536627	0.545007	0.562674	0.526764	0.558478	Nanjing City	0.163503	0.144477	0.182907	0.178057	0.16728
Wuxi City	4.68024e+07	44674825	4.35822e+07	4.55611e+07	4.2644e+07	4.63666e+07	5.48604e+07	6.18356e+07	6.37628e+07	60756146	Wuxi City	0.0325238	0.0441696	0.0757182	0.0815059	0.0764583	0.077188	0.0829835	0.0844139	0.0310448	0.0114173	Wuxi City	10.5671	11.2081	12.1488	13.1272	13.8473	14.1009	14.2335	15.022	15.402	16.064	Wuxi City	0.53141	0.533488	0.586716	0.532735	0.536879	0.534632	0.545261	0.546097	0.562616	0.549695	Wuxi City	0.124449	0.107915	0.125348	0.129696	0.106026
Xuzhou City	4.0755e+06	5.25642e+06	3.8949e+06	3.67831e+06	3.37143e+06	4.14612e+06	5.26708e+06	7.77147e+06	9.32608e+06	10671605	Xuzhou City	0.0993676	0.0868914	0.129327	0.130715	0.130878	0.119272	0.111069	0.107351	0.133127	0.165094	Xuzhou City	9.43666	9.45384	10.1378	10.6495	10.9501	11.4251	11.8893	12.7329	13.2751	14.2373	Xuzhou City	0.523049	0.534563	0.624493	0.536536	0.53976	0.533864	0.541165	0.523087	0.508402	0.545973	Xuzhou City	0.0615092	0.068529	0.0614389	0.0681745	0.0728249
Changzhou City	1.84935e+07	18323925	1.80934e+07	1.76974e+07	1.74682e+07	1.83221e+07	2.11102e+07	2.27546e+07	2.33411e+07	24172545	Changzhou City	0.0548459	0.0525336	0.104329	0.0991179	0.0967968	0.0987493	0.0787142	0.120416	0.0641832	0.0342103	Changzhou City	13.2931	13.8664	14.2389	14.5162	15.1511	16.1361	16.2653	16.2731	17.1655	17.7643	Changzhou City	0.580555	0.525276	0.587933	0.541456	0.539653	0.540481	0.546952	0.545807	0.531762	0.552785	Changzhou City	0.107458	0.099789	0.115654	0.119375	0.104616
Suzhou City	1.94321e+08	192968075	1.91585e+08	1.91229e+08	190184194	1.81838e+08	2.1341e+08	2.34331e+08	2.20124e+08	223214348	Suzhou City	0.0794267	0.0858493	0.183289	0.208848	0.213776	0.218708	0.194785	0.168248	0.0998545	0.0592632	Suzhou City	9.16726	10.158	11.0102	11.2613	12.1768	12.365	12.9072	13.4523	14.2548	14.8461	Suzhou City	0.524769	0.531661	0.676449	0.556503	0.537249	0.533655	0.547469	0.546938	0.545028	0.548674	Suzhou City	0.117467	0.112311	0.140482	0.148663	0.109207
Nantong City	16647557	1.66025e+07	1.84644e+07	1.94401e+07	1.96687e+07	2.04975e+07	2.35098e+07	2.55372e+07	2.52285e+07	26270789	Nantong City	0.0468964	0.0492684	0.280872	0.349288	0.351391	0.358258	0.364534	0.425679	0.292843	0.20146	Nantong City	13.2036	13.6157	14.1144	14.7247	15.6094	15.6732	16.0856	16.4591	16.5638	16.9596	Nantong City	0.530846	0.538787	0.720404	0.581056	0.533757	0.540163	0.550376	0.547883	0.4862	0.551279	Nantong City	0.0640873	0.0739468	0.0714817	0.0737383	0.0743587
Lianyungang City	4.45662e+06	5.051e+06	4.11301e+06	4.93261e+06	5.01065e+06	4.67622e+06	5.5457e+06	6.31763e+06	6.43078e+06	6434503	Lianyungang City	0.0871707	0.0985276	0.170175	0.15591	0.156056	0.15413	0.159474	0.167165	0.231025	0.319281	Lianyungang City	8.75661	9.61764	10.1802	11.1116	11.3018	12.181	13.0133	13.754	14.654	14.8562	Lianyungang City	0.528432	0.532746	0.567209	0.545387	0.542847	0.543991	0.537213	0.555188	0.521765	0.54824	Lianyungang City	0.0566052	0.0609276	0.0591691	0.0627133	0.0649466
Huai'an City	1.84334e+06	2.67524e+06	2.26733e+06	2.52223e+06	2.57233e+06	2.32746e+06	3.13013e+06	3.31532e+06	3.24574e+06	3443800	Huai'an City	0.113257	0.117531	0.18458	0.263287	0.265863	0.258024	0.238876	0.22097	0.37909	0.650357	Huai'an City	12.1153	12.75	13.4444	13.8916	14.041	14.4399	14.8288	15.7989	15.8643	16.2405	Huai'an City	0.529609	0.540358	0.590934	0.575569	0.540128	0.533244	0.531952	0.479096	0.538328	0.539581	Huai'an City	0.0572703	0.0687337	0.0628852	0.0666458	0.0696881
yancheng	3.38764e+06	3.63221e+06	4.04292e+06	4.61754e+06	5.05684e+06	5.28129e+06	5.84233e+06	6.31896e+06	6.63084e+06	8235496	yancheng	0.0900388	0.0832335	0.165527	0.149006	0.15522	0.144454	0.138429	0.12558	0.122713	0.119912	yancheng	10.1955	10.5691	10.8715	10.8785	11.282	11.3945	11.5662	11.6093	12.2064	12.7163	yancheng	0.524741	0.534821	0.613863	0.537553	0.550028	0.540456	0.535441	0.539737	0.479839	0.54496	yancheng	0.0479522	0.0634206	0.0492071	0.0579283	0.0566246
Yangzhou City	6.54922e+06	6.42171e+06	5.88788e+06	6.15017e+06	6.43892e+06	6.39321e+06	7.29127e+06	7.93625e+06	7.79875e+06	7701994	Yangzhou City	0.187796	0.145736	0.353406	0.331689	0.328733	0.350139	0.325366	0.397291	0.201791	0.102494	Yangzhou City	13.2852	13.8483	14.0847	14.4658	14.8338	14.8518	15.6394	15.8654	16.6628	17.5745	Yangzhou City	0.531835	0.5347	0.691993	0.565525	0.535788	0.531832	0.537042	0.545191	0.517112	0.546956	Yangzhou City	0.0726109	0.0839523	0.0804268	0.0788181	0.0825682
Zhenjiang City	6.50605e+06	7.20527e+06	6.16206e+06	6.33125e+06	6.26817e+06	6.85259e+06	7.11351e+06	7.83434e+06	7.72839e+06	7224400	Zhenjiang City	0.0671885	0.0459485	0.0823075	0.0888852	0.105465	0.094742	0.0752751	0.0987841	0.0895959	0.0812624	Zhenjiang City	9.49709	9.87871	10.0802	10.7703	11.1163	11.9146	12.7264	13.5854	14.1418	14.998	Zhenjiang City	0.532572	0.538446	0.535086	0.558771	0.544347	0.533666	0.522213	0.522782	0.539156	0.53962	Zhenjiang City	0.0854502	0.0858003	0.0913272	0.0985734	0.0874623
Taizhou City	7.16152e+06	6.54417e+06	6.46632e+06	6.69135e+06	6.37182e+06	6.89542e+06	8.74256e+06	9.74743e+06	9.97937e+06	10140131	Taizhou City	0.131547	0.084495	0.251141	0.290045	0.294953	0.319806	0.323312	0.326626	0.318575	0.310723	Taizhou City	13.3444	13.9292	14.6784	15.5671	16.1288	16.9487	17.0018	17.9004	18.4496	18.74	Taizhou City	0.533937	0.538794	0.688374	0.567647	0.545159	0.550549	0.553598	0.54744	0.503432	0.539942	Taizhou City	0.0566415	0.0726569	0.0686048	0.0735934	0.0749115
Suqian City	1.33697e+06	1.76308e+06	2.05738e+06	2.30662e+06	1.61876e+06	1.60877e+06	1.99043e+06	2.38293e+06	2.36274e+06	3353089	Suqian City	0.442039	0.380519	0.607847	0.531664	0.497564	0.461759	0.426657	0.629986	0.380801	0.230179	Suqian City	6.98864	7.15846	7.89075	7.96423	8.21179	8.37764	9.1223	9.26133	9.43895	10.2063	Suqian City	0.536004	0.543246	0.679903	0.529543	0.546067	0.530656	0.537591	0.534719	0.5286	0.536644	Suqian City	0.0505251	0.0706217	0.054615	0.0630644	0.06475
Hangzhou City	4.13169e+07	38935500	4.02992e+07	4.17698e+07	4.146e+07	4.51623e+07	5.06824e+07	5.23385e+07	55970000	59341613	Hangzhou City	0.109468	0.119073	0.111141	0.126289	0.127852	0.127108	0.111937	0.113737	0.09681	0.0824023	Hangzhou City	11.7495	12.3884	13.002	13.0201	13.9509	14.0367	14.5697	15.1423	15.949	16.8921	Hangzhou City	0.548869	0.544703	0.505647	0.548933	0.541681	0.546057	0.543401	0.54154	0.549647	0.548695	Hangzhou City	0.156129	0.167233	0.169513	0.179324	0.179697
Jiaxing City	1.83974e+07	1.81444e+07	1.96714e+07	2.07223e+07	1.93612e+07	2.08223e+07	2.46152e+07	2.83037e+07	28321500	30523198	Jiaxing City	0.150935	0.172098	0.167964	0.147524	0.147515	0.134087	0.11482	0.0564251	0.0721234	0.0921892	Jiaxing City	9.96316	10.6072	10.6167	11.3917	11.6051	11.8279	12.3644	12.3917	12.6755	12.8554	Jiaxing City	0.517426	0.531061	0.506752	0.541477	0.547602	0.543884	0.541898	0.536624	0.54021	0.542519	Jiaxing City	0.100653	0.108746	0.113779	0.118322	0.115143
Huzhou City	5.59472e+06	5.50613e+06	5.90395e+06	6.13608e+06	6.35758e+06	6.78996e+06	7.69368e+06	8.87989e+06	9402000	11321741	Huzhou City	0.330238	0.326132	0.278656	0.258762	0.28972	0.260838	0.232947	0.224539	0.158064	0.111269	Huzhou City	10.8901	10.9481	11.7051	11.7438	12.6405	13.2344	13.3079	13.9996	14.7839	14.7872	Huzhou City	0.540475	0.558612	0.510139	0.546213	0.548097	0.5456	0.54642	0.534155	0.551239	0.554966	Huzhou City	0.0852303	0.0873181	0.0888815	0.0994778	0.0926531
Zhoushan City	8.56695e+06	9693475	7.84802e+06	7.57714e+06	7.26375e+06	6.96047e+06	7.9176e+06	1.13309e+07	13711000	16673094	Zhoushan City	0.287254	0.332774	0.353504	0.34462	0.0840556	0.0759953	0.55993	0.525182	0.314344	0.188148	Zhoushan City	8.10286	8.22254	9.17275	9.83824	10.663	10.8974	11.4294	11.4834	12.1293	12.7941	Zhoushan City	0.511839	0.551304	0.514744	0.73548	0.551989	0.546687	0.341089	0.544704	0.549573	0.545413	Zhoushan City	0.101687	0.108197	0.115136	0.136411	0.135059
Jinhua City	1.06144e+07	1.4354e+07	2.12241e+07	2.54865e+07	3.05565e+07	3.2467e+07	3.46855e+07	3.76099e+07	42185100	48665891	Jinhua City	0.119808	0.206946	0.237366	0.233017	0.220894	0.235151	0.179373	0.206223	0.111242	0.0600069	Jinhua City	10.7537	11.73	12.1467	12.2276	12.7729	13.4877	14.0393	14.1308	14.4503	15.0136	Jinhua City	0.541708	0.623655	0.509259	0.554554	0.541738	0.540756	0.503939	0.575577	0.495181	0.548356	Jinhua City	0.0675614	0.0694703	0.0717352	0.0833942	0.0743694
Shaoxing City	2.16405e+07	2.02619e+07	2.06667e+07	2.13057e+07	1.86242e+07	1.8209e+07	2.00136e+07	2.2002e+07	24590000	25780615	Shaoxing City	0.329355	0.354539	0.361701	0.389991	0.419327	0.418573	0.385358	0.361363	0.276905	0.212187	Shaoxing City	9.67634	10.0737	10.5112	10.972	11.4655	12.0303	12.1273	12.5951	13.5585	13.7013	Shaoxing City	0.555064	0.540056	0.512969	0.547439	0.543596	0.542021	0.517594	0.537961	0.519725	0.555875	Shaoxing City	0.0746265	0.0777682	0.090833	0.102061	0.0962197
Wenzhou City	1.39329e+07	1.29015e+07	1.27592e+07	1.2766e+07	1.21317e+07	1.1928e+07	1.32999e+07	1.48042e+07	19022000	21897380	Wenzhou City	0.11105	0.124923	0.101996	0.100922	0.111967	0.126721	0.135862	0.106295	0.0669803	0.0422067	Wenzhou City	6.92576	7.17568	8.01246	8.25427	8.38566	8.78295	9.14253	10.0852	10.5569	10.7275	Wenzhou City	0.527841	0.53104	0.487819	0.544276	0.549204	0.540823	0.574065	0.524922	0.528351	0.303063	Wenzhou City	0.0745032	0.0815414	0.0854749	0.101041	0.087415
Taizhou City	1.32431e+07	1.30176e+07	1.35495e+07	1.35627e+07	1.3183e+07	1.31071e+07	1.58133e+07	1.73928e+07	17000800	18984818	Taizhou City	0.148787	0.252378	0.281883	0.319048	0.340137	0.333045	0.332091	0.275785	0.21215	0.163198	Taizhou City	7.39711	7.45293	8.01693	8.97432	9.23251	9.40685	10.0306	10.4772	10.6484	11.1635	Taizhou City	0.567467	0.555654	0.517154	0.551394	0.532119	0.5293	0.561586	0.533615	0.527335	0.536521	Taizhou City	0.0675455	0.0719522	0.0712274	0.0736229	0.0747543
Lishui City	1.37271e+06	1.40728e+06	1.60331e+06	1.78625e+06	2.0954e+06	2.2546e+06	2.25331e+06	2.46605e+06	2949300	3436451	Lishui City	0.204863	0.247561	0.291411	0.32971	0.345424	0.345437	0.288836	0.237153	0.249476	0.26244	Lishui City	10.1863	10.5767	10.6629	11.51	12.2281	12.3862	12.6063	12.7767	13.4117	13.9717	Lishui City	0.540228	0.537086	0.494469	0.538079	0.553723	0.544344	0.552567	0.547471	0.549588	0.555492	Lishui City	0.0582472	0.0894707	0.0621238	0.0957135	0.0672362
Quzhou City	1.73548e+06	1.90511e+06	2.33855e+06	2.73232e+06	2.74859e+06	2.81869e+06	3.6734e+06	3.49605e+06	3478300	3584045	Quzhou City	0.270439	0.282371	0.264322	0.252634	0.239267	0.230199	0.216551	0.235512	0.185757	0.146512	Quzhou City	7.30816	7.84222	8.29421	8.56918	9.00245	9.20306	9.74244	10.4602	10.7481	10.9061	Quzhou City	0.547954	0.54121	0.506178	0.545233	0.544542	0.544189	0.543224	0.535276	0.559944	0.54949	Quzhou City	0.0697164	0.0826554	0.0691513	0.108079	0.0741205
Ningbo City	6.3419e+07	6.09598e+07	6.21358e+07	6.43176e+07	6.25742e+07	6.30155e+07	75755196	8.55806e+07	91700000	97868825	Ningbo City	0.158485	0.181754	0.168941	0.160152	0.157983	0.149047	0.133203	0.118067	0.0891956	0.0673842	Ningbo City	12.7741	13.1312	13.4515	14.4128	15.1128	16.0389	16.9497	17.8935	18.259	18.6167	Ningbo City	0.565447	0.534297	0.500949	0.541114	0.539062	0.524374	0.558871	0.532961	0.554308	0.553297	Ningbo City	0.112395	0.1311	0.132829	0.136759	0.134112
Xuancheng City	642967	855236	1.1636e+06	1.03824e+06	1.15327e+06	1.00106e+06	1.03303e+06	1224219	1.28805e+06	1344203	Xuancheng City	0.370557	0.472794	0.475534	0.243326	0.223167	0.215961	0.194738	0.20291	0.199183	0.195524	Xuancheng City	11.9275	12.1195	12.8609	12.9616	13.8194	14.267	14.5322	14.7938	15.0848	16.0368	Xuancheng City	0.83302	0.543367	0.511392	0.270234	0.542132	0.548226	0.557325	0.590453	0.5445	0.558657	Xuancheng City	0.0503995	0.0556169	0.0591595	0.0667902	0.0610755
Suzhou City	142791	256313	331107	400038	473016	311995	390929	491011	627363	926730	Suzhou City	0.496225	0.327522	0.506902	0.552889	0.292389	0.254346	0.293713	0.51771	0.525122	0.532639	Suzhou City	10.7346	11.4	11.4178	12.373	13.0533	13.758	14.1438	14.9018	14.949	15.2394	Suzhou City	0.540408	0.537858	0.559798	0.540095	0.735977	0.547702	0.892595	0	0.539363	0.545871	Suzhou City	0.0473264	0.0473441	0.0477495	0.0555482	0.0539114
Chuzhou City	730826	967372	1.14912e+06	1.35406e+06	1.27446e+06	1.55015e+06	1.87348e+06	2.05307e+06	2.77772e+06	2675643	Chuzhou City	0.3687	0.352373	0.308861	0.292745	0.263209	0.213947	0.186844	0.182404	0.156096	0.133582	Chuzhou City	11.0325	11.5663	11.6198	12.3686	12.5758	12.6278	12.7447	13.5182	13.66	14.5445	Chuzhou City	0.532422	0.535238	0.539684	0.545076	0.552766	0.55137	0.540364	0.606936	0.557738	0.532654	Chuzhou City	0.0633825	0.0671259	0.0546282	0.261714	0.0562028
Fuyang City	417742	692595	845731	989065	931632	746156	749180	913201	1.08447e+06	1155625	Fuyang City	0.76466	0.765542	0.798206	0.748204	0.715104	0.676172	0.627838	0.562222	0.318373	0.180287	Fuyang City	13.038	13.34	14.1982	14.2664	14.9045	15.6741	16.3842	16.9999	17.8618	18.0499	Fuyang City	0.531358	0.524047	0.502885	0.557334	0.549815	0.554123	0.55093	0.577624	0.56243	0.523798	Fuyang City	0.04581	0.0538477	0.0451305	0.0480761	0.0460231
Lu'an City	404095	465162	495852	421900	384404	350155	485387	538028	606164	722763	Lu'an City	0.481764	0.488622	0.451817	0.377827	0.519405	0.522515	0.344246	0.286209	0.185616	0.120378	Lu'an City	10.1603	10.4284	10.9363	11.193	11.8634	12.7905	13.2973	13.7393	14.1166	14.3886	Lu'an City	0.777918	0.532757	0.506004	0.290593	0.882607	0.545231	0.562841	0.567451	0.547624	0.180628	Lu'an City	0.0456605	0.0502484	0.0468672	0.0561914	0.0460668
Hefei City	7.95014e+06	1.11364e+07	1.12654e+07	1.2339e+07	1.26673e+07	1.24125e+07	1.68518e+07	2.03902e+07	2.22199e+07	25972453	Hefei City	0.158032	0.158854	0.180397	0.173896	0.168551	0.138416	0.125672	0.164401	0.148762	0.13461	Hefei City	10.5632	11.0367	11.5565	12.4681	12.5133	12.8296	13.5188	13.67	14.3481	15.0687	Hefei City	0.590494	0.567236	0.553754	0.541497	0.543609	0.551072	0.550664	0.589258	0.528728	0.546961	Hefei City	0.103615	0.120255	0.109746	0.117404	0.116491
Bengbu City	497360	775137	1.05873e+06	1.2779e+06	1.45814e+06	1.16908e+06	1.19574e+06	979375	1.09237e+06	1305942	Bengbu City	0.438707	0.659103	0.73888	0.674485	0.637299	0.542532	0.485176	0.449059	0.359335	0.287538	Bengbu City	12.4224	13.4016	13.6164	14.5496	14.8294	15.6676	16.0709	16.5388	16.5619	16.6065	Bengbu City	0.556827	0.561416	0.528076	0.551285	0.542486	0.548205	0.532504	0.562849	0.545098	0.521255	Bengbu City	0.0739949	0.0813599	0.0762052	0.0835268	0.076784
Huainan City	154223	220199	312676	274552	206901	182909	202048	319640	412834	530224	Huainan City	0.121678	0.111623	0.139214	0.151266	0.140735	0.133281	0.118815	0.104892	0.118747	0.134433	Huainan City	8.11022	8.17344	9.09067	9.26701	9.67413	10.4071	10.6562	11.4018	11.7215	12.6422	Huainan City	0.549578	0.520099	0.504491	0.522677	0.548159	0.526934	0.537773	0.537171	0.53309	0.521724	Huainan City	0.0950285	0.0994861	0.0937334	0.0997438	0.0955028
tongling	2.66796e+06	2.25379e+06	3.60652e+06	3.21805e+06	2.85327e+06	3.08401e+06	3747249	4.12926e+06	4.94178e+06	5271425	tongling	0.0273484	0.0172042	0.0112708	0.00973338	0.0275425	0.0250003	0.0226263	0.024072	0.0471096	0.0921949	tongling	12.5623	12.8996	13.0339	13.8369	14.2834	14.6971	15.2026	15.742	16.2068	16.7333	tongling	0.529905	0.538577	0.551668	0.541995	0.566142	0.542543	0.545908	0.560088	0.555291	0.518457	tongling	0.131	0.135631	0.138803	0.152399	0.141912
Ma'anshan City	2.71051e+06	2.30541e+06	2.2451e+06	1.82555e+06	1.84063e+06	2.11422e+06	2.56906e+06	2.96492e+06	3.59308e+06	4022947	Ma'anshan City	0.147945	0.15232	0.159265	0.135006	0.120411	0.111077	0.0989148	0.0977566	0.101839	0.106092	Ma'anshan City	8.82492	9.56019	10.0873	10.2102	10.5662	11.1941	11.2325	11.7604	12.6116	12.8988	Ma'anshan City	0.568461	0.529964	0.55215	0.535446	0.545382	0.536454	0.543949	0.59857	0.537704	0.53269	Ma'anshan City	0.092032	0.0936548	0.0896845	0.0962509	0.103876
Huaibei City	130138	220016	290096	336675	359298	407312	410570	475420	561931	697838	Huaibei City	0.419213	0.354849	0.404969	0.551309	0.56801	0.444435	0.473785	0.367454	0.161138	0.0706635	Huaibei City	11.8933	12.4951	12.867	13.1003	13.6038	13.8342	14.2025	14.7349	14.7642	15.675	Huaibei City	0.531136	0.535392	0.559352	0.532502	0.508114	0.52776	0.5467	0.532763	0.531783	0.532684	Huaibei City	0.0842951	0.0837651	0.079906	0.0866192	0.0809991
Wuhu City	2.56086e+06	2.91915e+06	3.3649e+06	3.96005e+06	4.24709e+06	3.7922e+06	4.30551e+06	4.55012e+06	4.96944e+06	5847026	Wuhu City	0.232426	0.217341	0.217953	0.191229	0.161872	0.155082	0.143801	0.143511	0.0720554	0.0361784	Wuhu City	9.64763	10.164	10.3642	10.7282	11.1592	12.0718	12.5157	12.5307	13.0981	13.6322	Wuhu City	0.567154	0.552691	0.536741	0.549353	0.548113	0.550741	0.541242	0.584214	0.514533	0.560472	Wuhu City	0.0874205	0.0876285	0.0883391	0.102272	0.0931538
Anqing City	554320	782112	1.11741e+06	1.35165e+06	1.50761e+06	1.16641e+06	938500	957538	1.1449e+06	1301192	Anqing City	0.253216	0.258027	0.139816	0.137845	0.100533	0.0804601	0.0784038	0.0592015	0.0409366	0.0283068	Anqing City	7.16085	8.00306	8.45071	9.32215	10.1961	10.9552	11.336	12.171	12.5319	13.1546	Anqing City	0.540634	0.53705	0.55865	0.54373	0.533027	0.549403	0.538691	0.582812	0.538351	0.522971	Anqing City	0.0566097	0.0610129	0.0539177	0.0607485	0.0536416
Mount Huangshan City	298216	442626	497562	557815	395603	433955	497878	629315	798743	831704	Mount Huangshan City	0.304625	0.287668	0.269006	0.266159	0.218518	0.182331	0.158885	0.192273	0.153503	0.122551	Mount Huangshan City	8.91092	9.08509	10.0721	10.6622	10.9272	11.7003	12.5542	12.8026	13.0024	13.402	Mount Huangshan City	0.528856	0.542612	0.532891	0.5352	0.543887	0.549532	0.539639	0.563291	0.55886	0.527873	Mount Huangshan City	0.060494	0.0678839	0.072687	0.0685669	0.0655259
Bozhou City	212055	315032	264016	226792	312441	345333	445619	549244	717658	739740	Bozhou City	1.11077	1.01977	1.23926	1.05683	0.992207	0.965941	0.872768	1.04302	0.524223	0.263477	Bozhou City	10.2196	10.6666	10.693	11.4863	11.7695	12.6021	12.6442	12.9314	13.1692	13.9257	Bozhou City	0.527403	0.541699	0.557234	0.5494	0.548979	0.546402	0.549198	0.569701	0.545467	0.516732	Bozhou City	0.0469927	0.051377	0.0464219	0.0676816	0.0531121
Fuzhou City	2.23767e+07	1.96009e+07	1.969e+07	2.14293e+07	2.06948e+07	2.13163e+07	2.32461e+07	2.47061e+07	2.53459e+07	26385721	Fuzhou City	0.195335	0.309097	0.286838	0.254666	0.254411	0.268199	0.202086	0.238693	0.235745	0.232834	Fuzhou City	11.3903	11.5555	12.3972	13.0391	13.0708	13.7464	13.9074	14.532	14.7676	15.0563	Fuzhou City	0.563445	0.555752	0.503737	0.550239	0.555486	0.545637	0.548438	0.567827	0.54642	0.517941	Fuzhou City	0.0878283	0.101301	0.100439	0.105044	0.105565
Sanming City	1.14655e+06	2.01203e+06	1.03312e+06	1.25502e+06	1.31457e+06	1.43917e+06	1.54237e+06	1.75858e+06	1.84754e+06	1154288	Sanming City	0.221535	0.222178	0.27579	0.281594	0.273898	0.289789	0.242661	0.237501	0.313051	0.412633	Sanming City	11.0507	11.225	11.3784	12.214	13.1631	13.9639	14.4614	14.4742	15.4066	15.8484	Sanming City	0.542981	0.544064	0.494513	0.540537	0.5493	0.540307	0.548826	0.553715	0.545372	0.557655	Sanming City	0.0586012	0.0604511	0.0589644	0.0697533	0.0662824
Nanping City	951194	1.20874e+06	1.03414e+06	980243	768242	836731	975304	1.12267e+06	1.21934e+06	1252086	Nanping City	0.242556	0.29221	0.454048	0.305481	0.29272	0.324025	0.214681	0.167152	0.278744	0.464834	Nanping City	9.4682	9.90803	10.3784	10.767	11.0609	11.8409	12.4382	13.4067	13.7658	14.6663	Nanping City	0.534846	0.536906	0.492048	0.54263	0.548015	0.543826	0.55232	0.539221	0.539208	0.549085	Nanping City	0.0535657	0.0571114	0.0522779	0.055615	0.0590748
Ningde City	1.06374e+06	1.54659e+06	2.01665e+06	2.4668e+06	2.64495e+06	2.55861e+06	3.05867e+06	3.53864e+06	4.26638e+06	5025400	Ningde City	0.408796	0.416957	0.417956	0.448139	0.45681	0.483848	0.437826	0.478162	0.469895	0.461771	Ningde City	9.08716	9.32637	10.1645	10.6517	10.973	11.4901	12.0354	12.6171	12.7405	12.9171	Ningde City	0.535517	0.616397	0.517244	0.555819	0.554837	0.54839	0.547074	0.512866	0.546919	0.539411	Ningde City	0.0522946	0.0549553	0.047367	0.0599081	0.0510857
Putian City	3.00121e+06	2.79105e+06	2.95528e+06	3.22003e+06	2.98593e+06	3.012e+06	3.65673e+06	3.7338e+06	3.92961e+06	6280496	Putian City	0.286786	0.315878	0.394319	0.278338	0.261859	0.23269	0.184477	0.210078	0.156029	0.115886	Putian City	8.93771	9.81507	10.6316	11.3755	12.2119	13.1275	13.1901	13.2881	14.1481	14.5077	Putian City	0.557584	0.55013	0.554222	0.551926	0.548179	0.554579	0.554702	0.556516	0.49542	0.53653	Putian City	0.0513514	0.0592464	0.0560676	0.0602361	0.0607299
Quanzhou City	1.1021e+07	1.58363e+07	1.80375e+07	1.89505e+07	1.68118e+07	1.54535e+07	1.56381e+07	1.8612e+07	2.11207e+07	19708102	Quanzhou City	0.183488	0.163967	0.123177	0.107978	0.108608	0.113168	0.0863004	0.0895278	0.0866408	0.083847	Quanzhou City	9.21034	10.0137	10.6364	11.1518	11.666	12.3474	13.2922	13.8644	14.6022	14.7221	Quanzhou City	0.5651	0.531836	0.490679	0.531812	0.536015	0.54346	0.531166	0.554891	0.519432	0.524969	Quanzhou City	0.0648969	0.068489	0.0660879	0.0684741	0.0711771
Zhangzhou City	6.27348e+06	6.20573e+06	6.03155e+06	6.95634e+06	5.81346e+06	5.83882e+06	6.32611e+06	4.59148e+07	7.2644e+06	8091956	Zhangzhou City	0.0929212	0.119313	0.122215	0.105354	0.0961207	0.0996458	0.0703754	0.101332	0.167431	0.276649	Zhangzhou City	6.09757	7.06542	7.61238	7.80733	8.18426	8.69273	9.15866	9.31297	9.72726	10.2778	Zhangzhou City	0.549515	0.544109	0.513898	0.550578	0.55435	0.548116	0.54847	0.562197	0.509349	0.529182	Zhangzhou City	0.0470259	0.0507459	0.0562258	0.0607624	0.0590435
Longyan City	1.55099e+06	2.20855e+06	1.99147e+06	2.43437e+06	2.30865e+06	2.47081e+06	2.5763e+06	2.8319e+06	3.03264e+06	3341047	Longyan City	0.168765	0.17887	0.20904	0.224984	0.232641	0.233383	0.169539	0.203561	0.332038	0.541603	Longyan City	9.23605	10.2303	10.7374	10.8365	11.2354	11.6933	11.7636	12.2135	12.8844	13.2216	Longyan City	0.546994	0.531281	0.505106	0.512806	0.54683	0.550499	0.547559	0.560141	0.522997	0.552529	Longyan City	0.0482305	0.057317	0.051763	0.0567746	0.0557199
Xiamen City	4.53134e+07	4.7026e+07	5.20746e+07	5.12855e+07	5.18216e+07	5.12383e+07	5.794e+07	6.02725e+07	6.41727e+07	69157708	Xiamen City	0.0956182	0.101511	0.102941	0.0976631	0.0900965	0.105968	0.0908588	0.0912503	0.0358861	0.014113	Xiamen City	9.78464	9.85022	9.89165	10.0047	10.3654	11.1807	11.9217	11.9801	12.8384	13.7307	Xiamen City	0.553312	0.545149	0.526538	0.546679	0.54995	0.548633	0.556219	0.561453	0.499543	0.543975	Xiamen City	0.245174	0.257313	0.242196	0.248544	0.251912
Nanchang City	5.09212e+06	5.23117e+06	1.07142e+06	7.51019e+06	7.14024e+06	6.24841e+06	6.68226e+06	7.85875e+06	10617700	11514614	Nanchang City	0.0343713	0.0494108	0.0533174	0.0748313	0.0737398	0.0825174	0.0656278	0.127857	0.0912229	0.0650851	Nanchang City	9.76937	10.2109	11.1514	11.5875	11.5964	12.3717	13.0845	13.5626	13.8422	14.3172	Nanchang City	0.586209	0.541735	0.552572	0.545232	0.55056	0.546474	0.53686	0.54132	0.557575	0.542316	Nanchang City	0.0964552	0.106331	0.105548	0.112579	0.10899
Jingdezhen City	820920	805475	694258	481596	499518	442377	559515	684041	643000	664619	Jingdezhen City	0.0456886	0.0285201	0.0489584	0.0401018	0.0477981	0.0481242	0.0586143	0.0229676	0.212788	1.97142	Jingdezhen City	11.1312	11.9872	12.2689	12.8557	13.1479	13.3451	13.7534	13.9011	14.227	14.552	Jingdezhen City	0.542645	0.531214	0.515043	0.539349	0.539102	0.541885	0.542706	0.517283	0.510469	0.54985	Jingdezhen City	0.0648152	0.0720109	0.0701357	0.0796932	0.0762355
Pingxiang City	477609	701319	850326	916506	785501	929198	1.03205e+06	1.1243e+06	1176400	1474651	Pingxiang City	0.26963	0.172555	0.135462	0.151099	0.155511	0.121362	0.105404	0.133154	0.16359	0.200983	Pingxiang City	13.6805	14.1396	14.9768	15.6797	15.8124	16.484	17.4729	18.2569	19.1635	19.6944	Pingxiang City	0.522043	0.529568	0.578018	0.546164	0.549841	0.548923	0.522137	0.520753	0.543168	0.543511	Pingxiang City	0.0742626	0.0797801	0.0685492	0.0741655	0.071609
Jiujiang City	2.44554e+06	2.85388e+06	2.9362e+06	3.54624e+06	3.73393e+06	3.4782e+06	3.46084e+06	3.56939e+06	3497000	4486937	Jiujiang City	0.0805243	0.0820244	0.0860035	0.0706289	0.0744168	0.0716007	0.0735277	0.0828023	0.162117	0.317406	Jiujiang City	10.6234	11.0895	11.9925	12.9378	13.782	14.0728	14.4479	15.0735	16.0187	16.5984	Jiujiang City	0.55363	0.544005	0.508206	0.55532	0.551799	0.529008	0.550161	0.524005	0.552018	0.556174	Jiujiang City	0.0610832	0.0668811	0.0618239	0.272306	0.0618435
Xinyu City	2.27487e+06	1550350	1.28199e+06	1.25682e+06	1.12935e+06	1.2363e+06	1.82748e+06	1.61256e+06	1492500	1644321	Xinyu City	0.0944954	0.0982715	0.111809	0.117367	0.117447	0.15339	0.147113	0.113148	0.160988	0.229055	Xinyu City	11.0277	11.0652	12.0405	12.4204	12.5082	13.419	13.5412	14.3306	14.3644	14.6288	Xinyu City	0.524341	0.554469	0.554517	0.537191	0.548446	0.54713	0.532075	0.51283	0.564354	0.54526	Xinyu City	0.0899401	0.0920193	0.0894405	0.0942829	0.0879449
Yingtan City	2.82702e+06	2729525	2.73801e+06	2.55356e+06	2.249e+06	2.3355e+06	2.89039e+06	3.24054e+06	2.98429e+06	3247416	Yingtan City	0.0926338	0.0827379	0.323964	0.310301	0.201877	0.197199	0.166278	0.00129651	0.0161308	0.200695	Yingtan City	7.14149	8.1206	8.87991	9.41972	9.50612	9.98902	10.5658	10.6816	11.2896	12.2341	Yingtan City	0.523695	0.530434	0.564594	0.548869	0.5695	0.533112	0.564431	0.542978	0.531592	0.50778	Yingtan City	0.0609728	0.0630267	0.0562629	0.0611289	0.0582436
Ganzhou City	1.88791e+06	2.07649e+06	2.04528e+06	2.39776e+06	2.58821e+06	2.73157e+06	3.19698e+06	3.52906e+06	3.9894e+06	5030310	Ganzhou City	0.29457	0.290277	0.285092	0.276014	0.272776	0.296105	0.286293	0.308983	0.317275	0.325789	Ganzhou City	9.54099	9.91906	10.7557	11.3733	12.2988	12.401	12.9774	13.3583	13.876	14.0941	Ganzhou City	0.533987	0.548273	0.528388	0.54474	0.555227	0.544276	0.541368	0.538861	0.552794	0.542848	Ganzhou City	0.0450789	0.0552972	0.0481588	0.0576207	0.0496848
Yichun City	739649	1.04346e+06	1.22811e+06	1.46383e+06	1.6016e+06	1.73e+06	1.94744e+06	1.93188e+06	2083000	2440649	Yichun City	0.337921	0.292031	0.283167	0.246692	0.259948	0.27535	0.28917	0.231641	0.317683	0.435686	Yichun City	12.0292	12.9421	13.5383	13.6986	14.2577	14.544	14.7434	15.3708	15.8158	16.4873	Yichun City	0.56335	0.540225	0.5427	0.545391	0.558538	0.544521	0.547436	0.537651	0.542268	0.545492	Yichun City	0.0488973	0.0565686	0.0497538	0.132162	0.0514782
Shangrao City	1.71417e+06	1.70753e+06	1.96944e+06	2.47936e+06	2.69067e+06	2.86283e+06	3.50621e+06	2.82697e+06	2204000	2568747	Shangrao City	0.247245	0.0611871	0.230109	0.226332	0.242379	0.211957	0.1892	0.251404	0.229445	0.209404	Shangrao City	11.0569	11.7173	12.6543	13.0101	13.4802	13.6307	14.2566	15.1165	16.0646	16.9331	Shangrao City	0.52968	0.600354	0.505106	0.551293	0.551535	0.530546	0.545348	0.527919	0.551225	0.551192	Shangrao City	0.0574218	0.0543473	0.0483821	0.0540287	0.0513168
Ji'an City	1.48276e+06	1.72476e+06	2.20592e+06	2.71976e+06	3.05213e+06	3.3517e+06	3.69195e+06	3.89624e+06	4908400	5290515	Ji'an City	0.374651	0.33082	0.186311	0.19609	0.202387	0.199025	0.17854	0.13906	0.157034	0.17733	Ji'an City	12.3791	12.8318	13.3094	13.332	13.9468	14.0337	14.9214	15.4692	15.5744	15.7923	Ji'an City	0.539772	0.539885	0.593184	0.551003	0.559147	0.539158	0.550269	0.535464	0.569424	0.529997	Ji'an City	0.0490738	0.0613125	0.0532156	0.222429	0.0515015
Fuzhou City	619399	665723	780653	955445	1.0362e+06	1.2153e+06	1.33852e+06	1.41029e+06	1524000	3366033	Fuzhou City	0.261338	0.232682	0.29861	0.351071	0.376346	0.353139	0.353484	0.383814	0.473987	0.585344	Fuzhou City	9.61976	9.90144	10.8395	11.1719	12.1127	13.0776	13.0916	13.9927	14.2889	14.9288	Fuzhou City	0.547652	0.578657	0.549916	0.550308	0.549365	0.537798	0.534419	0.527456	0.555508	0.557415	Fuzhou City	0.0498252	0.0583772	0.05007	0.108848	0.0521032
Wuhan City	1.47196e+07	1.28485e+07	1.34714e+07	1.62348e+07	1.74831e+07	1.57961e+07	1.93081e+07	2.14383e+07	24402000	27043000	Wuhan City	0.05197	0.0759478	0.0756876	0.0723385	0.0687694	0.0711194	0.0646543	0.0438793	0.0409971	0.0383042	Wuhan City	10.8041	11.1293	11.7691	12.039	12.3777	12.7629	13.6354	14.3478	14.8326	15.4392	Wuhan City	0.534514	0.533081	0.512478	0.544907	0.55059	0.551074	0.552441	0.537292	0.548754	0.501712	Wuhan City	0.144906	0.1589	0.155914	0.161485	0.162898
Huangshi City	1.42699e+06	1.30748e+06	1.76692e+06	1.75377e+06	1.88907e+06	1.61341e+06	2.28819e+06	2.50469e+06	2.79389e+06	2384529	Huangshi City	0.0663291	0.0959671	0.169115	0.182899	0.193297	0.199926	0.18254	0.118438	0.126223	0.13452	Huangshi City	10.8064	10.9751	11.0804	11.7314	12.404	13.3886	14.0303	14.8294	14.9297	15.7889	Huangshi City	0.450245	0.533519	0.513761	0.54053	0.536715	0.535606	0.545644	0.542185	0.543962	0.535967	Huangshi City	0.0790067	0.0825618	0.0797429	0.0880175	0.0837075
Shiyan City	184631	279227	313289	347480	410975	2.28297e+06	2.6893e+06	458024	619000	533149	Shiyan City	0.210189	0.221256	0.223307	0.20433	0.192209	0.194329	0.171551	0.120045	0.101466	0.0857619	Shiyan City	9.27963	10.0343	10.5156	11.5053	12.1633	12.7601	13.341	13.4672	13.5421	14.0451	Shiyan City	0.542784	0.561724	0.526925	0.54603	0.55119	0.552289	0.551064	0.550369	0.545486	0.38878	Shiyan City	0.0554398	0.0587465	0.0579596	0.0647752	0.0642865
jingzhou	633079	725540	845979	1.01418e+06	752391	747923	960106	1.20503e+06	1.17068e+06	1196967	jingzhou	0.285155	0.261598	0.332101	0.289827	0.259038	0.268563	0.23089	0.239619	0.144602	0.0872629	jingzhou	9.55151	10.2566	10.279	10.9817	11.8833	12.0421	12.0431	12.2525	13.0894	13.3925	jingzhou	0.474021	0.544631	0.532428	0.549304	0.542858	0.542988	0.538226	0.529473	0.544142	0.542638	jingzhou	0.057497	0.0496365	0.159026	0.0586986	0.186089
Yichang City	1.47816e+06	1.38215e+06	1.45532e+06	1.65653e+06	1.92238e+06	1.77593e+06	1.83754e+06	2.0177e+06	2206000	2062032	Yichang City	0.251204	0.345294	0.314046	0.29777	0.280137	0.267147	0.278603	0.223842	0.108998	0.0530752	Yichang City	6.07568	6.7601	7.22483	7.37165	8.0997	8.27045	9.19053	9.97029	10.4734	10.6807	Yichang City	0.556799	0.544668	0.547434	0.547742	0.558961	0.546771	0.529937	0.547722	0.532964	0.410078	Yichang City	0.0707078	0.0716372	0.0718894	0.0754066	0.0754923
Xiangyang	647895	794094	1.00315e+06	1.2075e+06	1.50256e+06	1.28595e+06	1.5124e+06	188596	2276505	2181335	Xiangyang	0.246728	0.283045	0.264331	0.239	0.150285	0.146872	0.0922356	0.0530662	0.0465978	0.0409179	Xiangyang	9.74057	10.6224	11.15	11.9862	12.8149	13.3494	13.6077	14.2961	15.1795	16.0571	Xiangyang	0.548181	0.59448	0.545317	0.568298	0.551764	0.548718	0.546833	0.553992	0.558012	0.356574	Xiangyang	0.0544774	0.0590845	0.057584	0.0523251	0.0617144
Ezhou City	220394	267795	304823	318811	338825	322816	376075	431081	468000	293146	Ezhou City	0.427312	0.565699	0.574074	0.546448	0.532214	0.473476	0.429402	0.337148	0.317499	0.298995	Ezhou City	9.26033	9.42021	10.1324	10.7962	11.1405	11.6592	11.9736	12.9598	13.7054	14.23	Ezhou City	0.530142	0.541945	0.509423	0.545164	0.552868	0.550291	0.546419	0.551675	0.551129	0.349236	Ezhou City	0.0788761	0.076344	0.0824481	0.0818611	0.0711776
Xiaogan City	327409	492785	634586	734679	739311	745930	744048	914525	1003000	1102238	Xiaogan City	0.253791	0.272875	0.438293	0.385906	0.37087	0.359867	0.330374	0.282377	0.25795	0.235636	Xiaogan City	11.7035	12.6359	12.8428	13.05	13.4952	14.2568	15.0859	15.7937	16.0112	16.9886	Xiaogan City	0.540895	0.548319	0.530613	0.543223	0.547745	0.547744	0.547908	0.548959	0.544062	0.36876	Xiaogan City	0.052648	0.0403603	0.0448166	0.046147	0.0446917
Huanggang City	221537	270806	331956	375939	404846	468946	544195	623359	709909	655000	Huanggang City	0.654999	0.481453	0.276177	0.308217	0.301096	0.286122	0.291789	0.261285	0.263587	0.26591	Huanggang City	8.6052	9.22471	9.76981	10.0967	10.3321	10.9552	11.4606	11.8897	12.4085	12.9328	Huanggang City	0.505311	0.529033	0.549509	0.625532	0.538961	0.55738	0.578045	0.54873	0.545047	0.457229	Huanggang City	0.0542564	0.0524365	0.045774	0.0455578	0.0427608
Xianning	190147	187380	208092	286869	301455	284955	341641	366419	627800	739196	Xianning	0.414487	0.651773	0.658668	0.644172	0.681249	0.6336	0.615838	0.684058	0.473635	0.327939	Xianning	8.57681	9.2598	9.89649	10.4438	10.8308	11.3774	11.4524	12.0077	12.0733	12.2679	Xianning	0.534923	0.544221	0.518439	0.539599	0.543636	0.541836	0.541331	0.527749	0.549049	0.536036	Xianning	0.0562782	0.0574555	0.051128	0.0578372	0.0530438
suizhou	614665	518073	784431	879035	875713	930586	880435	653276	616036	800000	suizhou	0.590238	0.552871	0.55543	0.522542	0.482153	0.472025	0.46708	0.422632	0.398651	0.37603	suizhou	9.76835	10.2391	10.671	10.9836	11.8386	12.0101	12.1129	12.8696	13.865	14.0695	suizhou	0.544028	0.549078	0.532975	0.532068	0.538788	0.557743	0.540105	0.521106	0.553256	0.547526	suizhou	0.0579516	0.0626654	0.0543617	0.0611445	0.0454537
Changsha City	4.837e+06	5.48114e+06	6.12693e+06	4.74544e+07	8.06453e+06	7.52705e+06	9.37555e+06	1.28245e+07	1.99967e+07	23504642	Changsha City	0.134055	0.145561	0.137195	0.136542	0.12296	0.122461	0.0719937	0.0730243	0.0895933	0.109922	Changsha City	9.6901	10.0548	10.4465	10.7048	11.2953	11.3764	12.3579	12.3653	12.5602	13.1009	Changsha City	0.542423	0.534354	0.51591	0.543217	0.543119	0.528333	0.550012	0.54062	0.573625	0.553276	Changsha City	0.11136	0.118194	0.120353	0.126963	0.125672
Zhuzhou City	1.2078e+06	1.35719e+06	1.59165e+06	1719984	1.55087e+06	1.16904e+06	1.47864e+06	1819785	2.0239e+06	2029287	Zhuzhou City	0.232452	0.22428	0.190782	0.192707	0.278117	0.279964	0.154242	0.168298	0.257761	0.394779	Zhuzhou City	8.55386	8.80742	9.34242	9.43509	9.89685	10.1304	10.9607	11.8765	12.3668	12.846	Zhuzhou City	0.55052	0.538753	0.521521	0.539748	0.550934	0.540927	0.539589	0.526553	0.556363	0.546806	Zhuzhou City	0.0667187	0.0797814	0.0705186	0.0739798	0.0756251
Xiangtan City	1.59984e+06	1.30858e+06	1.635e+06	1.45584e+06	1370248	1.43233e+06	1.8805e+06	2.28014e+06	2.39417e+06	2614012	Xiangtan City	0.454045	0.345404	0.397333	0.198132	0.259224	0.166601	0.31427	0.24361	0.307404	0.387903	Xiangtan City	10.1335	10.669	11.3197	12.3082	13.1286	13.5343	13.6273	13.9406	14.7933	15.0089	Xiangtan City	0.52665	0.544368	0.525086	0.615702	0.515984	0.562174	0.469541	0.553788	0.541142	0.535481	Xiangtan City	0.0758843	0.0747769	0.0756981	0.0767883	0.0742212
Hengyang City	811871	1277650	1.12345e+06	1.8081e+06	1.97808e+06	1.91576e+06	3.32742e+06	3.0048e+06	3.6841e+06	3024376	Hengyang City	0.773163	0.697689	0.650444	0.619214	0.606608	0.570388	0.330923	0.331931	0.35755	0.385147	Hengyang City	11.1999	12.0956	12.4307	12.5247	13.4795	13.5454	13.9446	14.1917	14.6042	15.4684	Hengyang City	0.536072	0.535477	0.50968	0.535396	0.536037	0.542705	0.539969	0.521524	0.561059	0.54939	Hengyang City	0.053136	0.0581529	0.0535174	0.0607633	0.0586416
Shaoyang City	254121	298417	365869	516910	713152	866820	1.14443e+06	1.51274e+06	2.59157e+06	2628723	Shaoyang City	0.531703	0.531178	0.53274	0.49809	0.500248	0.523129	0.37821	0.358421	0.435027	0.528007	Shaoyang City	8.68486	9.22327	9.62663	10.6141	10.7393	11.4652	11.8702	12.2473	12.4073	12.7444	Shaoyang City	0.531236	0.529651	0.51902	0.551474	0.540561	0.540299	0.545969	0.54109	0.554681	0.56563	Shaoyang City	0.052649	0.0527102	0.0459074	0.0536232	0.0472983
Yueyang City	252694	366523	398842	490902	706301	987710	1.53468e+06	2.04584e+06	3.29952e+06	4198443	Yueyang City	0.0671791	0.234208	0.287728	0.273505	0.164016	0.162133	0.0911499	0.121145	0.211945	0.370801	Yueyang City	9.92102	10.3516	11.1702	11.5833	12.2686	12.9086	12.9539	13.0346	13.1281	13.9344	Yueyang City	0.495232	0.530827	0.522247	0.537152	0.529307	0.538248	0.526824	0.538847	0.588419	0.532629	Yueyang City	0.0625445	0.0601106	0.0524026	0.070367	0.062158
Changde City	230831	380012	346819	466853	485815	484888	762953	1.01246e+06	1.3191e+06	1583750	Changde City	0.663229	0.364744	0.453545	0.405007	0.478819	0.496065	0.372898	0.257604	0.281661	0.307965	Changde City	4.95962	5.92738	6.78379	7.26692	8.06657	8.38877	8.39929	8.9166	8.92814	9.07102	Changde City	0.521532	0.546162	0.520001	0.539385	0.541263	0.546841	0.548948	0.552549	0.562947	0.529729	Changde City	0.051968	0.0538257	0.0542936	0.0500939	0.0521317
Zhangjiajie City	16792.9	24397.8	28371	55401.9	41107.4	53125.1	70583.3	72784.8	107016	100504	Zhangjiajie City	0.259525	0.23939	0.235871	0.223614	0.20158	0.241184	0.25037	0.200733	0.331453	0.547301	Zhangjiajie City	8.40777	8.79629	9.15582	9.2861	10.0102	10.1678	10.9869	11.7174	12.631	12.8114	Zhangjiajie City	0.549437	0.529923	0.50267	0.547956	0.532494	0.543939	0.549387	0.539264	0.578139	0.531494	Zhangjiajie City	0.0572387	0.0632434	0.0619622	0.0602077	0.0610088
Yiyang City	315241	222541	298630	356921	376986	424463	533385	784671	1.4778e+06	1819633	Yiyang City	0.763529	0.679976	0.654359	0.676353	0.557911	0.618448	0.445049	0.403998	0.399939	0.395921	Yiyang City	8.13778	9.13277	9.23769	9.94124	10.4454	10.9288	11.6646	12.1101	12.8892	13.1719	Yiyang City	0.553856	0.531659	0.514966	0.5358	0.52808	0.547948	0.544454	0.529811	0.562673	0.543374	Yiyang City	0.0455045	0.0535913	0.047027	0.0567905	0.0524501
Yongzhou City	187131	284062	387156	576809	558065	678843	916219	1.39453e+06	1.79102e+06	2156890	Yongzhou City	0.588193	0.536022	0.509274	0.482372	0.508227	0.50295	0.378663	0.323134	0.572043	1.01268	Yongzhou City	8.35742	9.21345	9.28591	9.80593	9.94766	9.96354	10.4288	10.9525	11.3554	12.0273	Yongzhou City	0.526779	0.539606	0.510608	0.544429	0.542989	0.546973	0.551818	0.538087	0.554361	0.550827	Yongzhou City	0.0464877	0.0543572	0.0457362	0.0579012	0.0500394
Chenzhou City	997239	1754875	2353416	2.80112e+06	1.75641e+06	1.80006e+06	2.62645e+06	3.12341e+06	3.20777e+06	3379601	Chenzhou City	0.363583	0.303567	0.28768	0.273533	0.257989	0.279593	0.208897	0.207996	0.3177	0.485264	Chenzhou City	12.3245	12.5309	12.6513	12.9962	13.7366	14.2142	14.6187	15.5897	15.6064	16.2429	Chenzhou City	0.538342	0.549118	0.517532	0.543344	0.541606	0.54488	0.54814	0.542435	0.555156	0.550546	Chenzhou City	0.0549772	0.0537009	0.0580668	0.0656808	0.0612881
Loudi City	1.44548e+06	1.06239e+06	894917	965648	609138	593157	819587	1.02851e+06	1.26912e+06	1442865	Loudi City	0.501004	0.365459	0.449519	0.445464	0.346049	0.373321	0.237568	0.227283	0.469103	0.968213	Loudi City	12.1654	12.8913	13.1551	13.5175	14.4794	14.5725	15.505	15.8015	16.4594	16.9583	Loudi City	0.536674	0.532536	0.515385	0.540076	0.536604	0.549418	0.542598	0.543049	0.552746	0.552837	Loudi City	0.0510247	0.0482577	0.0466367	0.0531842	0.0548744
huaihua	35039	44787.2	51620.3	64868	27660.3	42384.5	62136.8	54031.1	103291	144697	huaihua	0.376585	0.370203	0.363281	0.392484	0.451902	0.439767	0.390106	0.31954	0.432995	0.586733	huaihua	8.24996	8.39248	8.42161	9.17716	9.91388	10.7786	11.2625	11.3213	12.055	12.9087	huaihua	0.537505	0.542028	0.502847	0.538029	0.529208	0.543992	0.535861	0.549274	0.563979	0.548639	huaihua	0.0555505	0.0550111	0.0475943	0.0508361	0.0466605
Guangzhou City	7.50271e+07	7.39615e+07	7.36345e+07	8.02101e+07	8.33746e+07	8.58909e+07	96719535	9.82719e+07	1.00065e+08	95319172	Guangzhou City	0.0436773	0.0534959	0.037017	0.026805	0.0330804	0.0310928	0.0243464	0.0240842	0.0227884	0.0215623	Guangzhou City	11.4002	12.3873	12.9302	13.8585	14.2265	14.9781	15.6391	16.1759	17.1212	17.1425	Guangzhou City	0.571372	0.542052	0.503567	0.54193	0.541236	0.548194	0.548375	0.560105	0.574052	0.554507	Guangzhou City	0.200807	0.207267	0.212993	0.219549	0.221108
Shenzhen City	2.67378e+08	2.94669e+08	3.32869e+08	2.99609e+08	2.75579e+08	2.64653e+08	2.79623e+08	3.00379e+08	2.97719e+08	305086201	Shenzhen City	0.0084504	0.0122336	0.0972397	0.0902403	0.0799714	0.0736135	0.0538573	0.0348812	0.0212254	0.0129158	Shenzhen City	8.63677	9.52229	9.70528	10.427	10.603	10.7758	11.4312	11.95	12.3877	13.2707	Shenzhen City	0.53014	0.543716	0.612099	0.541238	0.546045	0.543094	0.549336	0.557988	0.548026	0.548528	Shenzhen City	0.61009	0.599503	0.615007	0.592034	0.54414
Zhuhai City	3.33466e+07	2.88358e+07	3.36218e+07	3.37603e+07	2.96702e+07	2.7719e+07	2.99003e+07	3.26586e+07	2.91218e+07	27329012	Zhuhai City	0.0629376	0.0635432	0.0501452	0.0397288	0.035304	0.0291238	0.0265781	0.0104648	0.0537616	0.276193	Zhuhai City	9.90891	10.3755	10.4931	11.4237	11.8042	11.9243	12.1227	12.4118	13.1354	13.2321	Zhuhai City	0.53402	0.525379	0.5338	0.542705	0.542397	0.541473	0.554732	0.551552	0.539655	0.566903	Zhuhai City	0.226801	0.231525	0.25884	0.291519	0.314705
Shantou City	5.67601e+06	5.55653e+06	5.71913e+06	5.86741e+06	5.78245e+06	5.66389e+06	5.94766e+06	5.57702e+06	6.0136e+06	6816405	Shantou City	0.182487	0.184984	0.181939	0.173619	0.171243	0.156384	0.134708	0.147658	0.152526	0.157554	Shantou City	10.1177	10.3257	10.7215	11.3427	12.2044	13.2038	13.3854	13.6723	13.8479	14.3137	Shantou City	0.542338	0.617527	0.515155	0.538897	0.544056	0.555525	0.553834	0.5451	0.518273	0.540374	Shantou City	0.0815181	0.0953781	0.0706914	0.088756	0.0671469
Foshan City	3.93269e+07	3.85429e+07	3.95992e+07	4.22671e+07	4.09281e+07	4.13045e+07	4.33877e+07	4.61672e+07	4.83358e+07	50604190	Foshan City	0.0701694	0.0608896	0.120446	0.106434	0.104364	0.106343	0.086522	0.0938528	0.0371302	0.0146895	Foshan City	10.4512	11.233	11.474	12.159	12.1737	12.4192	13.368	13.4864	14.3222	15.13	Foshan City	0.538344	0.545641	0.720025	0.539941	0.540853	0.547019	0.537259	0.545141	0.527784	0.543852	Foshan City	0.155382	0.161193	0.147946	0.15102	0.155781
Shaoguan City	1.14922e+06	1.28998e+06	1.43801e+06	1.44591e+06	1.48859e+06	1.57555e+06	1.66162e+06	1.56095e+06	1.82492e+06	1864863	Shaoguan City	0.209001	0.220952	0.283697	0.291511	0.32324	0.343786	0.292372	0.299842	0.412131	0.566471	Shaoguan City	12.8822	13.2575	13.5574	13.8987	14.6049	15.0354	15.959	15.9734	16.2832	17.0974	Shaoguan City	0.531683	0.548051	0.510673	0.536595	0.538531	0.542045	0.535656	0.542571	0.540212	0.531292	Shaoguan City	0.0616136	0.0605866	0.055887	0.0762757	0.059524
Heyuan City	1.8042e+06	1.84673e+06	2.00139e+06	2.42944e+06	2.51067e+06	2.61507e+06	2.59877e+06	2.69866e+06	3.02012e+06	2931833	Heyuan City	0.313504	0.343874	0.328348	0.296478	0.306696	0.3118	0.305168	0.312477	0.383918	0.471691	Heyuan City	9.45466	9.52965	9.83973	10.5286	10.7742	11.0114	11.4936	12.3273	12.6035	13.2311	Heyuan City	0.520321	0.523529	0.519291	0.547475	0.552496	0.551418	0.547346	0.553676	0.53099	0.541684	Heyuan City	0.0456371	0.046796	0.0452707	0.0455844	0.0466232
Meizhou City	882113	948809	1.09194e+06	1.34055e+06	1.52845e+06	1.54301e+06	1.32335e+06	1.35982e+06	1.20992e+06	989914	Meizhou City	0.617149	0.708788	0.775131	0.723064	0.728269	0.696482	0.711473	0.809991	0.729717	0.657398	Meizhou City	13.242	14.0785	15.05	15.5666	16.156	16.2602	16.4294	17.08	18.0487	18.154	Meizhou City	0.530396	0.526331	0.55009	0.540335	0.544377	0.541897	0.547327	0.554363	0.534881	0.548388	Meizhou City	0.0542075	0.0957764	0.0416215	0.0799241	0.0494821
Huizhou City	2.50684e+07	3.12431e+07	3.55431e+07	3.64955e+07	3.38551e+07	3.06509e+07	3.40406e+07	3.34563e+07	2.71528e+07	24883730	Huizhou City	0.188223	0.184377	0.164811	0.16643	0.176291	0.193185	0.162814	0.158707	0.165027	0.171599	Huizhou City	11.6524	12.1904	12.4795	12.9526	13.1399	13.351	13.4511	14.0862	14.6481	15.4318	Huizhou City	0.532632	0.541316	0.497884	0.554806	0.545369	0.554695	0.551732	0.539398	0.556197	0.549468	Huizhou City	0.0908864	0.102494	0.0988776	0.113665	0.106212
Shanwei City	1.6174e+06	1.79425e+06	2.58519e+06	2.42489e+06	1.99433e+06	2.14148e+06	1.97963e+06	1.77937e+06	1.67903e+06	1696313	Shanwei City	0.0966602	0.108264	0.22408	0.20064	0.226633	0.438829	0.336534	0.409136	0.3786	0.350342	Shanwei City	8.78303	9.59595	10.5455	10.7221	10.8966	11.6465	12.6059	13.2885	13.3715	14.0666	Shanwei City	0.521672	0.553479	0.581991	0.533127	0.544994	0.542564	0.512568	0.541384	0.524997	0.566363	Shanwei City	0.0605855	0.0596591	0.046024	0.0761896	0.0433979
Dongguan City	8.73444e+07	9.12264e+07	9.47991e+07	9.98185e+07	1.04352e+08	1.14577e+08	1.22277e+08	1.34564e+08	1.38395e+08	133035945	Dongguan City	0.0606035	0.038322	0.365079	0.345429	0.337499	0.325749	0.273287	0.245262	0.0675673	0.0186142	Dongguan City	7.0639	7.84103	8.08857	8.80016	9.10892	9.27331	9.33853	9.98636	10.2439	10.6717	Dongguan City	0.536272	0.534385	1	0.535177	0.539348	0.543895	0.556028	0.547588	0.581032	0.543543	Dongguan City	0.500057	0.508473	0.445315	0.443397	0.470665
zhongshan	2.20795e+07	2.11611e+07	2.20619e+07	2.27033e+07	2.21737e+07	2.24835e+07	2.5694e+07	2.34976e+07	2.39204e+07	22089124	zhongshan	0.0956089	0.0905755	0.232172	0.223793	0.203619	0.21278	0.192939	0.181122	0.200537	0.222034	zhongshan	11.5081	12.2216	12.8916	13.4072	13.5996	14.5396	15.4007	15.5934	16.4588	17.0388	zhongshan	0.537247	0.542388	0.725766	0.537476	0.528845	0.53957	0.537388	0.543153	0.543976	0.541442	zhongshan	0.167961	0.168183	0.162819	0.164668	0.161334
Yangjiang City	1.38868e+06	1.40338e+06	1.47415e+06	1.65123e+06	1.77821e+06	1.39023e+06	1.42058e+06	1.38073e+06	1.5185e+06	1917317	Yangjiang City	0.297784	0.296211	0.289406	0.235164	0.242628	0.267701	0.225165	0.209346	0.601951	1.73084	Yangjiang City	7.27702	8.0127	8.0653	9.01869	9.45065	9.71872	10.6637	11.5114	11.9513	12.4797	Yangjiang City	0.528521	0.525149	0.567528	0.540392	0.537746	0.550533	0.541154	0.511041	0.548103	0.518863	Yangjiang City	0.0507985	0.0841171	0.0498919	0.0765532	0.0529311
Zhanjiang City	2.84508e+06	2.96695e+06	3.41419e+06	3.87987e+06	3.20513e+06	3.05811e+06	3.44544e+06	3.79962e+06	4.14213e+06	4446482	Zhanjiang City	0.16556	0.166342	0.210662	0.191519	0.196755	0.224379	0.194361	0.201985	0.289743	0.415629	Zhanjiang City	8.54625	9.09234	9.79198	9.81115	10.5095	10.568	10.8417	11.3979	11.5929	11.9745	Zhanjiang City	0.532499	0.538344	0.532306	0.546615	0.542592	0.550297	0.539622	0.558599	0.510306	0.544234	Zhanjiang City	0.0563204	0.0585543	0.0519537	0.0848165	0.0494702
Maoming City	596710	656905	757565	843904	1.01834e+06	1.05214e+06	1.36184e+06	1.5014e+06	1.96169e+06	1992671	Maoming City	0.207505	0.227063	0.237619	0.209035	0.2202	0.240369	0.252283	0.245574	0.769293	2.40991	Maoming City	10.1674	10.4648	10.864	11.6465	11.9427	12.798	13.7268	14.6161	15.6044	16.2828	Maoming City	0.54924	0.549049	0.539281	0.54108	0.549139	0.548666	0.558926	0.533837	0.558728	0.544326	Maoming City	0.0472144	0.0926841	0.0545688	0.0867666	0.043598
Zhaoqing City	3.68946e+06	4.00952e+06	4.34551e+06	4.81002e+06	5.11227e+06	4.60843e+06	3.56292e+06	3.90681e+06	4.0468e+06	4131490	Zhaoqing City	0.511024	0.489203	0.572254	0.488489	0.490366	0.519697	0.526592	0.593132	0.669098	0.754794	Zhaoqing City	7.1475	7.47153	7.79351	7.94679	8.60087	9.39548	10.2469	10.8886	11.4838	11.6142	Zhaoqing City	0.539672	0.543133	0.558903	0.546296	0.550641	0.542646	0.529401	0.543826	0.523232	0.550136	Zhaoqing City	0.0598415	0.0865607	0.0592864	0.0806268	0.0613432
Qingyuan City	2.93263e+06	2.86403e+06	2.69926e+06	2.70286e+06	2.80029e+06	2.92992e+06	3.28813e+06	4.13619e+06	4.16659e+06	4264574	Qingyuan City	0.310245	0.331576	0.409212	0.384765	0.394647	0.463665	0.403556	0.658839	0.728905	0.806424	Qingyuan City	8.35795	8.60001	9.07804	9.67415	10.0671	10.7248	11.0998	11.5509	11.6846	12.4106	Qingyuan City	0.522614	0.523552	0.539522	0.547444	0.538613	0.552056	0.548045	0.562824	0.528336	0.555243	Qingyuan City	0.0851673	0.0905566	0.0585566	0.089081	0.056674
Chaozhou City	2.70048e+06	2.67088e+06	2.42615e+06	2.10234e+06	1.95634e+06	2.01328e+06	2.10048e+06	2.07035e+06	2.15919e+06	1819303	Chaozhou City	0.253554	0.262241	0.236508	0.246146	0.245002	0.26248	0.25012	0.418149	0.308274	0.22727	Chaozhou City	6.5723	6.62536	7.38355	7.80776	8.7821	8.84862	9.77287	9.85496	10.1171	10.7216	Chaozhou City	0.536334	0.526527	0.609023	0.535332	0.536747	0.549033	0.527423	0.540051	0.525117	0.556055	Chaozhou City	0.066469	0.0743129	0.061707	0.0907977	0.0608489
Yunfu City	897519	919663	979609	1.09245e+06	1.19087e+06	1.28396e+06	1.32875e+06	1.08245e+06	1.09913e+06	1175488	Yunfu City	0.81948	0.753532	0.758131	0.738712	0.732221	0.686826	0.619828	0.710471	0.409166	0.235642	Yunfu City	9.30229	10.2346	10.5625	11.3746	11.9134	12.8952	13.2384	14.1264	14.1986	14.2153	Yunfu City	0.518861	0.529384	0.55069	0.552346	0.543809	0.540926	0.520627	0.535163	0.552959	0.521434	Yunfu City	0.0466229	0.0813604	0.0446215	0.0678574	0.043715
Nanning City	1.62143e+06	2.61779e+06	2.73801e+06	2.95714e+06	3.65555e+06	4162345	6070866	7400514	7477891	9858850	Nanning City	0.161881	0.151306	0.154952	0.160115	0.140252	0.146663	0.145253	0.178774	0.229455	0.294503	Nanning City	10.5298	10.7365	11.7122	12.5829	12.9827	13.6885	14.2627	14.8777	15.4794	16.3514	Nanning City	0.542975	0.537283	0.531145	0.553003	0.545572	0.548245	0.548699	0.552621	0.560415	0.545837	Nanning City	0.0866708	0.0918228	0.0951145	0.0994576	0.0955572
Liuzhou City	134918	1.96693e+06	1.7863e+06	1.39334e+06	1.3868e+06	1353756	1722399	1733486	2191028	2318018	Liuzhou City	0.19445	0.202942	0.140416	0.10559	0.109019	0.101998	0.0976035	0.0906647	0.12921	0.184141	Liuzhou City	11.103	11.3763	11.8667	11.8986	12.8264	13.2958	14.0188	14.7825	15.3076	16.1135	Liuzhou City	0.548783	0.55668	0.553574	0.540236	0.549227	0.533311	0.551418	0.54171	0.559044	0.532022	Liuzhou City	0.0721075	0.0808543	0.0787412	0.0846167	0.0861233
Guilin City	617817	615387	572066	579432	575137	590191	700117	724650	705771	721500	Guilin City	0.376092	0.379703	0.388195	0.43164	0.374689	0.365515	0.395829	0.410253	0.533645	0.694152	Guilin City	7.78172	8.07984	8.96439	9.87974	10.7569	11.1599	11.7129	11.9583	12.3535	13.1675	Guilin City	0.53887	0.541385	0.541805	0.544725	0.550298	0.536499	0.541853	0.53184	0.546809	0.539385	Guilin City	0.0638771	0.0653361	0.0656675	0.0677622	0.0665066
Wuzhou City	514224	764052	473817	767531	569537	405743	602406	507583	658527	632661	Wuzhou City	0.466911	0.386974	0.434593	0.400768	0.471087	0.452553	0.340612	0.430145	0.500663	0.58274	Wuzhou City	9.02619	9.20664	9.77961	10.6535	11.5665	12.1529	12.556	12.8704	13.8586	14.2987	Wuzhou City	0.521955	0.52995	0.560361	0.532886	0.545121	0.551153	0.560367	0.505198	0.53653	0.5494	Wuzhou City	0.0617795	0.0635066	0.0540445	0.0606336	0.057174
Beihai City	1.10586e+06	1.31149e+06	1.67113e+06	2.15008e+06	2.36086e+06	2047464	2308381	3205861	2941002	2687231	Beihai City	0.273733	0.146487	0.271352	0.234675	0.221575	0.239633	0.253404	0.207943	0.19718	0.186975	Beihai City	9.96428	10.808	11.2509	11.3315	11.5092	11.6065	12.546	12.6319	13.4369	13.9609	Beihai City	0.562115	0.53738	0.489854	0.550156	0.549443	0.542628	0.543594	0.534557	0.548282	0.556073	Beihai City	0.0678288	0.0679731	0.0661242	0.0684138	0.0716676
Fangchenggang City	2.65189e+06	3.09203e+06	2.66326e+06	3.35929e+06	5.3573e+06	5789124	7685445	7189848	8049484	7096386	Fangchenggang City	0.127084	0.117335	0.132705	0.319293	0.17812	0.164209	0.285225	0.261365	0.571806	1.25098	Fangchenggang City	11.2831	11.9218	12.3596	12.9637	13.7768	14.2703	14.2726	14.7642	15.3633	15.5653	Fangchenggang City	0.540759	0.544718	0.517334	0.512273	0.570601	0.521302	0.511604	0.532635	0.532113	0.57423	Fangchenggang City	0.0596115	0.0705401	0.0710619	0.0835483	0.0794026
Guigang City	175860	146096	137012	187988	200916	187879	238816	276299	389127	361457	Guigang City	0.614534	0.602779	0.638773	0.485467	0.618533	0.663078	0.582159	0.632572	0.558701	0.493457	Guigang City	10.488	10.8536	11.1586	12.1261	12.272	12.6187	12.7585	13.3471	13.5474	14.3531	Guigang City	0.525209	0.536168	0.533193	0.546277	0.545757	0.541766	0.547686	0.535838	0.548048	0.578361	Guigang City	0.0508713	0.0515652	0.0473635	0.0523794	0.046511
Yulin City	409856	371219	258126	299038	280851	266793	336580	348498	401653	313229	Yulin City	0.268349	0.272461	0.289067	0.277703	0.259895	0.26085	0.244113	0.275781	0.332317	0.400444	Yulin City	7.97275	8.38751	8.83968	9.7218	10.6989	10.8638	10.9577	11.6868	12.3951	12.8665	Yulin City	0.537052	0.541719	0.537196	0.534048	0.544359	0.540879	0.515018	0.540887	0.550931	0.558972	Yulin City	0.0498548	0.0511087	0.0455841	0.0484858	0.0463761
Hezhou	100105	98405.6	123561	106307	64308.2	51915	48443	98973	143773	175306	Hezhou	0.436054	0.485829	0.620762	0.577349	0.60899	0.63802	0.594004	0.583365	0.511509	0.448504	Hezhou	6.63495	6.73368	7.349	7.80977	8.65061	9.41342	10.2417	10.5765	11.0613	11.6744	Hezhou	0.526236	0.541228	0.516289	0.544401	0.539926	0.550737	0.555796	0.545384	0.55887	0.543222	Hezhou	0.0505833	0.0535026	0.0456113	0.0524429	0.0494774
Hechi City	507752	331053	298190	294418	243954	181096	195498	274767	303147	449992	Hechi City	0.424807	0.420364	0.526671	0.438639	0.446649	0.45324	0.438378	0.445198	0.477231	0.511567	Hechi City	11.1686	11.1847	12.1734	12.3431	12.4138	13.0754	13.2962	13.3537	13.9697	14.1974	Hechi City	0.530934	0.533147	0.509578	0.537135	0.538724	0.546129	0.54236	0.550223	0.554462	0.567231	Hechi City	0.0434849	0.0445437	0.0432269	0.0495711	0.0460655
Laibin City	84829.9	91240.9	74101.6	65654.2	41867.3	58873	77312	83737	91259	110600	Laibin City	0.257138	0.285457	0.264114	0.202343	0.20568	0.228526	0.226753	0.199825	0.289754	0.420154	Laibin City	7.18134	7.38692	7.91377	7.93453	8.09555	9.05678	9.67632	10.4847	11.0908	12.0637	Laibin City	0.527821	0.544138	0.522814	0.532657	0.5486	0.527726	0.541719	0.547858	0.549465	0.559328	Laibin City	0.0506186	0.0501904	0.0489065	0.0552491	0.0533083
Chongzuo City	3.27823e+06	4.50355e+06	6.36483e+06	9.02627e+06	1.25395e+07	12307305	13388082	14753336	18933912	18431714	Chongzuo City	0.175646	0.156483	0.20619	0.184	0.178371	0.191024	0.220786	0.291394	0.335202	0.385595	Chongzuo City	13.0399	13.9321	14.8401	15.2803	15.7025	16.4929	16.9669	17.9237	18.0803	18.5766	Chongzuo City	0.528332	0.526994	0.497291	0.539191	0.546794	0.54175	0.549303	0.540975	0.542792	0.541061	Chongzuo City	0.0402786	0.0451179	0.0404466	0.0470387	0.0415179
Haikou City	2.54477e+06	2663875	3.1833e+06	2088552	2.70313e+06	2.60378e+06	2.09981e+06	3.36826e+06	3314080	3699912	Haikou City	0.0492409	0.045303	0.0850151	0.0340017	0.0226782	0.0115059	0.00631869	0.000506114	0.000823647	0.0013404	Haikou City	11.6707	11.9996	12.8158	13.0644	13.2862	13.9045	14.7146	15.1407	15.7014	16.5371	Haikou City	0.582497	0.536292	0.521885	0.552413	0.536158	0.554643	0.548865	0.541016	0.554386	0.556252	Haikou City	0.135141	0.146885	0.144464	0.152319	0.164852
The city of Sanya	64433	88375	92898	24884.5	151201	373570	499512	629079	973870	1719969	The city of Sanya	0.267041	0.108391	0.118495	0.148533	0.157147	0.168659	0.178124	0.185147	0.180461	0.175893	The city of Sanya	11.0937	11.3228	11.7066	12.019	12.9639	13.8569	14.6732	15.1309	15.2245	16.0497	The city of Sanya	0.542382	0.582693	0.534498	0.557864	0.556538	0.552819	0.558242	0.553116	0.540565	0.560625	The city of Sanya	0.142501	0.153095	0.174488	0.184177	0.21723
Chongqing	1.88662e+07	33582500	4.25411e+07	58633026	4.63829e+07	41713644	44966988	5.23039e+07	5.79226e+07	65136270	Chongqing	0.175048	0.0402183	0.0304404	0.0169486	0.0182521	0.175612	0.144837	0.168643	0.175724	0.183103	Chongqing	10.4266	10.8311	11.3513	11.888	12.4052	12.8782	13.4618	13.94	14.449	14.8184	Chongqing	0.572498	0.540747	0.53334	0.54739	0.545921	0.543436	0.542295	0.539271	0.534405	0.542213	Chongqing	0.0688804	0.0675209	0.0815229	0.0940275	0.0778387
Chengdu City	2.45184e+07	3.00559e+07	3.14031e+07	3.43515e+07	2.45546e+07	2.72479e+07	3.9364e+07	4.98702e+07	5.82209e+07	71542149	Chengdu City	0.146083	0.129149	0.0617482	0.110947	0.0570126	0.0665917	0.0566125	0.0489002	0.0310331	0.0196943	Chengdu City	10.6045	10.9965	11.7295	12.0113	12.0303	12.8529	13.703	14.0948	14.694	14.893	Chengdu City	0.552755	0.54484	0.704271	0.396196	0.692635	0.551548	0.561286	0.554794	0.556338	0.556681	Chengdu City	0.126928	0.131181	0.127547	0.144324	0.154624
Zigong City	455003	551548	627823	412489	305285	261394	306383	326661	309218	318105	Zigong City	0.404326	0.424912	0.391448	0.385441	0.374771	0.365271	0.308198	0.307118	0.654908	1.39655	Zigong City	8.64776	9.4668	10.0932	10.6137	10.9163	11.6434	12.2337	12.8178	13.2123	13.3013	Zigong City	0.531918	0.530899	0.555252	0.546309	0.530305	0.53756	0.544598	0.551595	0.540394	0.538272	Zigong City	0.0683437	0.067059	0.0641029	0.0749445	0.0655508
Panzhihua City	171714	166284	115900	185070	159715	139442	261335	308973	317138	304254	Panzhihua City	0.0542712	0.0773268	0.0613481	0.0707883	0.0751731	0.0915305	0.0542528	0.0348489	0.245127	1.72423	Panzhihua City	11.1556	11.3502	12.0593	12.5543	13.187	13.6483	13.6912	13.8441	13.946	14.3198	Panzhihua City	0.55151	0.517569	0.567824	0.538219	0.592767	0.526569	0.553957	0.544568	0.541965	0.542308	Panzhihua City	0.121147	0.122832	0.122538	0.129292	0.123804
Luzhou City	98128.5	117463	140301	169314	195217	208110	1.38896e+06	1.82861e+06	841686	897790	Luzhou City	0.344501	0.376498	0.402472	0.429851	0.356824	0.371464	0.436088	0.413048	0.539166	0.703794	Luzhou City	9.8639	10.2217	10.873	11.322	11.5755	11.6899	12.4355	13.0239	13.1612	13.6611	Luzhou City	0.527546	0.541089	0.560852	0.547421	0.550748	0.547627	0.489628	0.594921	0.578165	0.578508	Luzhou City	0.0647844	0.0666139	0.063905	0.0686428	0.0638907
deyang	1.86075e+06	1.95202e+06	2.09987e+06	2.38557e+06	1.90033e+06	1.1714e+06	1.0369e+06	1.26735e+06	1.40945e+06	1163887	deyang	0.518642	0.580025	0.562331	0.529612	0.529159	0.492298	0.50063	0.611969	0.532983	0.464192	deyang	9.62476	9.79788	10.7523	11.7344	12.2872	13.1952	13.2209	13.2431	13.2763	13.96	deyang	0.529753	0.521674	0.576757	0.53447	0.528669	0.54228	0.540036	0.547819	0.52895	0.529293	deyang	0.0624219	0.0591121	0.0651022	0.0703958	0.0567821
Mianyang City	1.1958e+06	1.3971e+06	1.74028e+06	1.79235e+06	1.63626e+06	1.17507e+06	1.14667e+06	2.58916e+06	2.08952e+06	2162247	Mianyang City	0.490675	0.532762	0.579105	0.587957	0.567426	0.577215	0.512867	0.478183	0.408615	0.349169	Mianyang City	10.074	10.5504	10.5813	11.1408	12.129	12.5894	12.6717	12.8304	13.003	13.0164	Mianyang City	0.531165	0.549728	0.54805	0.555332	0.544596	0.550509	0.537459	0.547212	0.513951	0.514294	Mianyang City	0.0645305	0.0666596	0.061048	0.0665062	0.0644563
Guangyuan City	191775	213640	216880	258894	43306.1	15024.9	17028	50424.6	63424.8	26464	Guangyuan City	0.691136	0.700855	0.865925	0.628441	1.05824	0.661853	0.600204	0.551847	0.601413	0.655431	Guangyuan City	8.64746	8.88838	9.24543	9.90082	10.4127	10.6632	11.1231	11.3117	11.7211	12.0235	Guangyuan City	0.522341	0.535174	0.535706	0.540619	0.545425	0.545747	0.550895	0.54652	0.554419	0.525636	Guangyuan City	0.0615621	0.0645652	0.0544807	0.0623283	0.0550338
Suining City	256292	293575	349947	385817	392875	272527	235165	252580	362157	368764	Suining City	1.23795	1.01931	0.810447	0.790578	0.705285	0.437168	0.651774	0.671906	0.988794	1.45513	Suining City	9.94886	10.6347	11.2507	11.971	12.9377	13.8293	13.9837	14.4438	15.1541	16.0671	Suining City	0.52841	0.540588	0.539601	0.543685	0.538403	0.653793	0.444823	0.543077	0.65039	0.650734	Suining City	0.0535471	0.0531679	0.0522517	0.106933	0.0562482
Neijiang City	165965	197960	224801	193467	87913.9	88030.4	95902.6	142433	141633	197899	Neijiang City	0.52874	0.544036	0.559286	0.530353	0.549964	0.510377	0.504437	0.320778	0.464918	0.673827	Neijiang City	8.23022	8.56625	9.20002	9.62263	10.0193	10.7449	11.1669	12.1568	13.0517	13.8031	Neijiang City	0.53024	0.536424	0.534092	0.587006	0.538342	0.531575	0.529508	0.589061	0.549094	0.549437	Neijiang City	0.0557946	0.0568379	0.0504593	0.0622078	0.0526743
Leshan City	515677	596777	693409	682041	549488	589650	695213	740997	589118	495554	Leshan City	0.221596	0.307348	0.221892	0.246261	0.222876	0.220061	0.182329	0.234628	0.33431	0.476341	Leshan City	9.80293	10.5894	11.2004	11.8666	12.1547	12.9987	13.142	14.0654	14.7436	14.9822	Leshan City	0.516071	0.527688	0.516563	0.516845	0.569039	0.523426	0.541465	0.530423	0.542056	0.537561	Leshan City	0.0527819	0.0599828	0.0589415	0.0656105	0.0570809
Nanchong City	211810	263711	416487	172539	68786.4	106875	196241	101187	637401	356174	Nanchong City	0.770672	0.8908	0.800189	0.783888	0.827252	0.822198	0.765232	0.772155	0.533655	0.368821	Nanchong City	11.1063	11.2134	11.745	11.8456	12.4397	12.6179	12.8534	12.9263	13.7597	13.7862	Nanchong City	0.523375	0.56154	0.578564	0.54587	0.56255	0.536806	0.547528	0.539346	0.542682	0.543025	Nanchong City	0.0613571	0.0623972	0.047119	0.0543353	0.055923
Yibin City	524648	490153	505291	546642	592713	618584	573383	971825	1.40816e+06	1830371	Yibin City	0.534988	0.368802	0.379478	0.372827	0.372081	0.350502	0.303053	0.30227	0.537248	0.954892	Yibin City	10.2308	10.6267	11.0051	11.7732	11.7993	12.1637	13.0996	13.7694	13.9244	14.8927	Yibin City	0.538428	0.531906	0.500885	0.540348	0.548176	0.539465	0.550584	0.559772	0.547389	0.547733	Yibin City	0.0525121	0.0534484	0.0503228	0.0666057	0.0550346
Guang'an City	288179	475817	612743	679603	665044	337774	200177	272332	347519	142200	Guang'an City	0.661011	0.766911	0.726991	0.692901	0.605943	0.63199	0.257034	0.267405	0.728441	1.98435	Guang'an City	10.9953	11.3499	11.6149	12.0443	12.3757	12.52	12.7017	13.6187	14.4309	15.2876	Guang'an City	0.525285	0.535839	0.524381	0.555424	0.572767	0.541377	0.709523	0.547753	0.549338	0.549681	Guang'an City	0.0642525	0.0632257	0.0470257	0.0633644	0.0449581
Dazhou City	98806.7	116592	198839	200317	230937	106164	46648.2	57306.7	197939	265174	Dazhou City	0.521152	0.573403	0.567462	0.604131	0.626293	0.574744	0.473719	0.450579	0.675002	1.0112	Dazhou City	9.95126	10.0295	10.9594	11.2496	12.2128	13.0981	13.5966	13.8369	14.5147	15.3803	Dazhou City	0.525474	0.539108	0.556984	0.527362	0.561876	0.563716	0.600826	0.566467	0.545823	0.536914	Dazhou City	0.0559486	0.0524526	0.043427	0.0643328	0.0453173
Ziyang City	80050.4	148672	258151	265701	118763	131385	114166	129794	153430	188871	Ziyang City	0.492781	0.535977	0.534391	0.49854	0.758804	0.549495	0.630462	0.852135	0.710295	0.592064	Ziyang City	12.147	12.2807	13.0593	13.6519	14.2656	15.1434	15.5915	15.8682	16.4558	17.0984	Ziyang City	0.527007	0.542095	0.603302	0.53113	0.544613	0.466765	0.538601	0.560894	0.5138	0.514143	Ziyang City	0.0527272	0.0560712	0.0458021	0.0534401	0.0462116
Meishan City	87710.5	122829	178630	205022	127788	138240	186215	438515	353624	395132	Meishan City	0.630393	0.62704	0.600631	0.540138	0.579037	0.484343	0.458761	0.445621	0.501601	0.564614	Meishan City	10.387	11.0581	11.909	12.0265	12.153	12.1637	12.5309	12.8686	13.765	14.0386	Meishan City	0.529657	0.528163	0.555689	0.544418	0.54756	0.547549	0.540831	0.529167	0.592014	0.592357	Meishan City	0.0540405	0.0530128	0.0443337	0.0483921	0.142453
Bazhong City	16644.3	78748.4	88934.4	102462	118607	80710.6	26926.2	52012.8	60727.5	24900	Bazhong City	0.418143	0.35035	0.400354	0.389098	0.390554	0.391579	0.398079	0.33926	0.579144	0.988646	Bazhong City	10.77	11.6817	12.4735	12.6081	12.8899	13.547	14.1932	14.4372	14.5591	15.5094	Bazhong City	0.558869	0.538504	0.591863	0.555147	0.564411	0.539141	0.561832	0.557557	0.568301	0.568644	Bazhong City	0.0518967	0.05276	0.042899	0.0441009	0.0437849
Ya'an City	21062.1	26948.1	42652.6	47275	49248	30853.5	29897	42060.2	72489.4	65825	Ya'an City	0.515841	0.524117	0.532517	0.521423	0.494042	0.47133	0.399907	0.387851	0.676628	1.18042	Ya'an City	8.90143	9.80506	10.1091	10.7016	10.9772	11.2358	12.1366	12.706	13.2708	14.2504	Ya'an City	0.516618	0.541944	0.517687	0.547851	0.546742	0.547906	0.551723	0.546102	0.560536	0.560879	Ya'an City	0.0569667	0.0623546	0.0546309	0.0583155	0.0599458
Guiyang City	2.4346e+06	3.18844e+06	3.91286e+06	4.81718e+06	5.68123e+06	2.60874e+06	2.04985e+06	2.31212e+06	2.86357e+06	4149706	Guiyang City	0.100056	0.10892	0.102876	0.122921	0.134674	0.130468	0.122663	0.111767	0.118411	0.125451	Guiyang City	9.77932	10.4424	11.0387	11.842	11.9222	12.6695	13.5731	13.6014	14.1973	15.1909	Guiyang City	0.539477	0.54758	0.541445	0.554067	0.545661	0.548457	0.552489	0.542036	0.547014	0.555065	Guiyang City	0.0942502	0.102453	0.106511	0.112129	0.121655
liupanshui city	501203	679856	308161	510467	239171	178678	223485	136318	95199.3	100950	liupanshui city	0.0827499	0.0953817	0.18468	0.218549	0.322849	0.341501	0.255575	0.320768	0.474364	0.701509	liupanshui city	11.4211	12.216	12.8508	13.6712	13.784	13.8147	14.1692	14.9153	15.8673	16.8323	liupanshui city	0.547966	0.550549	0.511298	0.536368	0.541647	0.535104	0.555527	0.547053	0.554533	0.548351	liupanshui city	0.0599357	0.0614474	0.0526103	0.0610857	0.0580282
Zunyi City	163369	194318	233527	282612	924699	358465	782534	271313	360792	449527	Zunyi City	0.440572	0.432094	0.42924	0.475235	0.63912	0.569313	0.621336	0.661493	0.632879	0.605503	Zunyi City	9.77482	10.4341	10.6746	10.9644	11.909	12.3372	12.6932	13.2574	13.4076	14.1689	Zunyi City	0.538778	0.560916	0.521756	0.553842	0.540653	0.546172	0.549341	0.551161	0.56125	0.551513	Zunyi City	0.0514381	0.0522563	0.0520676	0.087238	0.0545855
Anshun City	96752.8	109838	18951.2	90858.2	84295.2	114659	146440	168201	116743	50581	Anshun City	0.257433	0.255847	0.240054	0.255102	0.453351	0.416582	0.433858	0.43248	0.412305	0.393072	Anshun City	9.44674	9.69194	10.4452	10.6686	11.3721	12.1549	13.0727	13.4938	14.2671	15.1025	Anshun City	0.547742	0.541831	0.528219	0.544747	0.558711	0.551733	0.561678	0.525421	0.564599	0.512588	Anshun City	0.05569	0.049305	0.0564387	0.0619757	0.0704473
Kunming City	7.76477e+06	9.09631e+06	1.07898e+07	1.09262e+07	7.70079e+06	4.43772e+06	5.27856e+06	8.68203e+06	9.09705e+06	11052943	Kunming City	0.0724235	0.109036	0.104431	0.109815	0.100375	0.0919211	0.0847498	0.0846787	0.0617147	0.0449783	Kunming City	10.1392	10.2938	10.6957	10.832	11.5095	11.6623	12.1266	12.5382	13.1091	13.6935	Kunming City	0.545815	0.547615	0.534831	0.51427	0.564572	0.546132	0.547705	0.545737	0.515459	0.535515	Kunming City	0.11088	0.118727	0.107346	0.125095	0.108211
zhaotong	10980	16412.5	6193.2	39000.6	4359.88	3985.38	3375.9	8271.75	11037.6	19492	zhaotong	0.434668	0.474073	0.687567	0.753343	0.645778	0.620046	0.618368	0.804458	0.688442	0.589158	zhaotong	7.90362	8.73689	8.82092	9.29269	9.59673	9.97763	10.1373	10.3385	11.3135	11.5842	zhaotong	0.559538	0.548098	0.508801	0.527509	0.551965	0.55447	0.553025	0.546726	0.538793	0.552738	zhaotong	0.0450979	0.0423176	0.0442286	0.0481936	0.044656
Qujing	158886	179906	229768	274583	348790	418465	588757	762986	828510	899661	Qujing	0.346631	0.429204	0.440151	0.457474	0.556486	0.537835	0.630108	0.453503	0.377493	0.314223	Qujing	10.2891	10.8345	11.6433	11.9517	12.2456	12.6791	13.5043	14.3574	15.2576	15.3433	Qujing	0.523793	0.601356	0.521363	0.546565	0.526695	0.543118	0.54708	0.54077	0.48463	0.539969	Qujing	0.0570656	0.05454	0.0509174	0.062094	0.054164
YuXi	258998	336456	442194	595237	1.1809e+06	1.34108e+06	1.41855e+06	1.21538e+06	2124738	2512030	YuXi	0.21416	0.209148	0.230232	0.233164	0.200295	0.197324	0.187242	0.292572	0.306854	0.321833	YuXi	10.4114	11.0964	11.4885	11.7376	12.19	12.3992	13.1554	13.6082	14.4905	14.9117	YuXi	0.527735	0.589397	0.52479	0.538677	0.541102	0.554703	0.541142	0.564045	0.436464	0.54626	YuXi	0.055338	0.0594286	0.0573976	0.0609319	0.0602928
Pu'er City	135635	171069	327001	468081	509483	745266	841274	748580	743658	682578	Pu'er City	0.153439	0.22598	0.591598	0.735732	0.73854	0.822882	0.683949	0.498789	0.316566	0.200915	Pu'er City	8.80022	9.54638	9.84581	10.1157	10.8065	10.9014	10.9021	11.3391	11.6294	12.3553	Pu'er City	0.546503	0.543614	0.5115	0.542982	0.542533	0.544057	0.550992	0.556343	0.507564	0.52644	Pu'er City	0.0387618	0.0435106	0.0406379	0.0431532	0.0439594
baoshan	233809	92162.5	124483	164627	150727	176685	216058	276621	483585	406552	baoshan	0.454612	0.462946	0.525651	0.514446	0.493045	0.494822	0.477604	0.476182	0.694676	1.01342	baoshan	10.9774	11.6681	12.613	13.3186	13.8895	14.3756	14.6011	15.3662	15.6695	16.1095	baoshan	0.546164	0.558353	0.507502	0.539436	0.553648	0.557598	0.552469	0.55789	0.472327	0.546657	baoshan	0.0431049	0.0434449	0.0455478	0.0496647	0.0494765
lijiang	40044.6	53656.2	68744.5	52828.1	26782.1	45831.9	31733.5	27561.5	33802.7	31803	lijiang	0.178138	0.212914	0.377137	0.530884	0.522386	0.538101	0.562209	0.580707	0.381152	0.250173	lijiang	6.8365	7.20425	7.30392	7.75364	8.54035	8.58046	9.46627	9.78494	10.6903	11.1249	lijiang	0.539336	0.548734	0.51745	0.538347	0.546351	0.533815	0.548308	0.534792	0.513913	0.527503	lijiang	0.0577291	0.0615128	0.0592387	0.0604557	0.0631623
Lincang City	167283	214625	156688	143127	272804	441713	537065	548232	609138	548846	Lincang City	0.287931	0.30038	0.31724	0.33153	0.244536	0.219684	0.236484	0.246289	0.491622	0.981337	Lincang City	11.4875	12.3296	13.2211	13.5198	13.9646	14.2113	14.6832	14.956	15.1265	15.9144	Lincang City	0.558056	0.552144	0.534633	0.549809	0.533118	0.54815	0.547083	0.556734	0.521757	0.535147	Lincang City	0.0427408	0.0443413	0.0424812	0.0443794	0.0440252
[truncated: 16 more columns]
